# Supplementary material for: Practical Methodology in Kinetic Modeling for Complex Reactions: Weighted Error Manipulation to Allow Effective Model Evaluation in a Borderline SN Reaction
Source: ACS Omega. 2025 Feb 24;10(9):9266–74. doi: 10.1021/acsomega.4c09609 (PMC11904694; doi:10.1021/acsomega.4c09609)
Supplement: Supplementary file 2 — ao4c09609_si_002.xlsx [file ao4c09609_si_002.xlsx]

## Sheet: Cover page
Supporting Information
Practical methodology in kinetic modeling for complex reactions: weighted error manipulation to allow effective model evaluation in a borderline SN reaction
Yuya Orito*,a
a Process Technology Research Laboratories, Daiichi Sankyo Co., Ltd. 1-12-1 Shinomiya, Hiratsuka, Kanagawa 254-0014 Japan.
Email:	yuya.orito@daiichisankyo.com

## Sheet: Figure 9a, SN2
Time	aniline (Exp)	Benzyl_Bromide (Exp)	benzylaniline (Exp)	dibenzylaniline (Exp)	Aniline, yield	BnNHPh, yield	Bn2NPh, yield	Yield_BnNHPh	BnNHPh, Error range	BnNHPh, Error upper	BnNHPh, Error lower	Yield_Bn2NPh	Bn2NPh, Error range	Bn2NPh, Error upper	Bn2NPh, Error lower	Yield_aniline	Aniline, Error range	Aniline, Error upper	Aniline, Error lower
min	mol/L	mol/L	mol/L	mol/L	%	%		%	%			%				%	%
0	0.3305	0.694	0	0	100	0	0	4.026e-18	100	8.052e-18	0	4.026e-18	100	8.052e-18	0	100	10.0041	110.004	89.9959
1.667e-12								3.666e-13	100	7.332e-13	1.20664e-26	4.026e-18	100	8.052e-18	0	100	10.0041	110.004	89.9959
1.667e-10								3.666e-11	100	7.332e-11	1.20956e-22	4.026e-18	100	8.052e-18	0	100	10.0041	110.004	89.9959
1.667e-08								3.666e-09	100	7.332e-09	1.20956e-18	4.082e-18	100	8.164e-18	0	100	10.0041	110.004	89.9959
1.667e-06								3.666e-07	100	7.332e-07	1.20956e-14	5.673e-16	100	1.1346e-15	0	100	10.0041	110.004	89.9959
0.0001667								3.666e-05	99.9997	7.33199e-05	1.20956e-10	5.633e-12	100	1.1266e-11	2.85636e-24	100	10.0041	110.004	89.9959
0.0167								0.0037	99.9667	0.00739877	1.23187e-06	5.633e-08	100	1.1266e-07	2.85576e-16	99.996	10.0041	110	89.9923
1	0.3297	0.6911	0.0029	0	99.7579	0.877458	0	0.2194	98.0469	0.434515	0.00428509	0.0002023	99.9982	0.000404596	3.68324e-09	99.78	10.0042	109.762	89.7978
1.667								0.3651	96.7734	0.71842	0.0117805	0.000561	99.995	0.00112197	2.83241e-08	99.634	10.0042	109.602	89.6664
2	0.3304	0.6904	0.0036	0	99.9697	1.08926	0	0.4377	96.1457	0.85853	0.0168704	0.0008073	99.9927	0.00161454	5.86536e-08	99.561	10.0043	109.521	89.6006
4	0.328	0.6892	0.0047	0	99.2436	1.42209	0	0.871	92.4927	1.67661	0.0653887	0.0032	99.9712	0.00639908	9.21453e-07	99.126	10.0045	109.043	89.209
8	0.3264	0.6872	0.0067	0	98.7595	2.02723	0	1.724	85.7478	3.20229	0.245708	0.0127	99.8858	0.0253855	1.45069e-05	98.263	10.0049	108.094	88.4319
12.727								2.711	78.6286	4.84262	0.579378	0.0319	99.7134	0.0637086	9.1439e-05	97.257	10.0054	106.988	87.5261
15	0.3225	0.6839	0.01	0	97.5794	3.02572	0	3.177	75.5039	5.57576	0.778241	0.044	99.6049	0.0878261	0.000173857	96.779	10.0056	106.462	87.0956
25.455								5.252	63.2293	8.5728	1.9312	0.1237	98.8936	0.246031	0.00136867	94.624	10.007	104.093	85.155
30	0.3197	0.6775	0.0165	0	96.7322	4.99244	0	6.12	58.8039	9.7188	2.5212	0.17	98.4829	0.337421	0.00257902	93.71	10.0077	103.088	84.3318
38.182								7.634	51.9471	11.5996	3.66836	0.2702	97.6008	0.533917	0.00648275	92.096	10.009	101.314	82.8781
50.909								9.867	43.5524	14.1643	5.56968	0.4665	95.8979	0.913864	0.0191362	89.667	10.0115	98.644	80.69
60	0.3049	0.6616	0.0305	0.0009206	92.2542	9.22844	0.278548	11.376	38.8529	15.7959	6.9561	0.6346	94.466	1.23408	0.0351185	87.99	10.0136	96.8009	79.1791
63.636								11.96	37.2161	16.411	7.50895	0.708	93.8483	1.37245	0.0435538	87.332	10.0145	96.0779	78.5861
76.364								13.922	32.3675	18.4282	9.41579	0.9907	91.5111	1.8973	0.0840992	85.087	10.0182	93.6111	76.5629
89.091								15.762	28.6083	20.2712	11.2528	1.311	88.9417	2.47703	0.144974	82.927	10.0225	91.2384	74.6156
90	0.2898	0.6455	0.0442	0.0022	87.6853	13.3737	0.665658	15.889	28.3735	20.3973	11.3807	1.335	88.7525	2.51985	0.150154	82.776	10.0229	91.0725	74.4795
101.818								17.487	25.66	21.9742	12.9998	1.665	86.1961	3.10016	0.229836	80.849	10.0277	88.9563	72.7417
114.545								19.103	23.3232	23.5584	14.6476	2.049	83.3256	3.75634	0.341659	78.848	10.0339	86.7595	70.9365
120	0.276	0.6293	0.0568	0.0039	83.5098	17.1861	1.18003	19.765	22.4698	24.2062	15.3238	2.222	82.068	4.04555	0.39845	78.013	10.0368	85.843	70.183
127.273								20.618	21.4502	25.0406	16.1954	2.461	80.366	4.43881	0.483194	76.92	10.0411	84.6436	69.1964
140								22.038	19.9345	26.4312	17.6448	2.898	77.3572	5.13981	0.656189	75.063	10.0495	82.6064	67.5196
152.727								23.369	18.6964	27.7382	18.9998	3.358	74.3289	5.85397	0.862034	73.274	10.0592	80.6447	65.9033
165.455								24.616	17.6769	28.9673	20.2647	3.837	71.3202	6.57356	1.10044	71.547	10.0703	78.752	64.342
178.182								25.783	16.8313	30.1226	21.4434	4.334	68.3471	7.29616	1.37184	69.882	10.083	76.9282	62.8358
180	0.2448	0.5941	0.0812	0.0093	74.0696	24.5688	2.81392	25.944	16.7222	30.2824	21.6056	4.407	67.9227	7.40035	1.41365	69.649	10.085	76.6731	62.6249
190.909								26.876	16.124	31.2095	22.5425	4.848	65.4238	8.01975	1.67625	68.276	10.0975	75.1702	61.3818
203.636								27.9	15.5279	32.2323	23.5677	5.376	62.5734	8.73994	2.01206	66.724	10.1139	73.4724	59.9756
216.364								28.858	15.0229	33.1933	24.5227	5.916	59.8097	9.45434	2.37766	65.226	10.1323	71.8349	58.6171
229.091								29.754	14.5924	34.0958	25.4122	6.467	57.1394	10.1622	2.77179	63.779	10.1529	70.2544	57.3036
240	0.2211	0.5624	0.0985	0.0165	66.8986	29.8033	4.99244	30.475	14.273	34.8247	26.1253	6.947	54.9302	10.763	3.131	62.577	10.1724	68.9426	56.2114
241.818								30.592	14.2233	34.9432	26.2408	7.028	54.5677	10.863	3.19298	62.38	10.1758	68.7277	56.0323
254.545								31.375	13.9052	35.7378	27.0122	7.597	52.1026	11.5552	3.63876	61.028	10.2013	67.2536	54.8024
267.273								32.106	13.6299	36.482	27.73	8.173	49.746	12.2387	4.10726	59.721	10.2294	65.8301	53.6119
270	0.2088	0.5462	0.1062	0.0208	63.177	32.1331	6.29349	32.256	13.5759	36.635	27.877	8.298	49.2523	12.385	4.21105	59.446	10.2358	65.5308	53.3612
280								32.789	13.3903	37.1795	28.3985	8.756	47.4951	12.9147	4.59733	58.455	10.2604	64.4527	52.4573
292.727								33.426	13.181	37.8319	29.0201	9.343	45.3575	13.5807	5.10525	57.231	10.2943	63.1225	51.3395
305.455								34.02	12.9976	38.4418	29.5982	9.935	43.3251	14.2393	5.63066	56.045	10.3313	61.8352	50.2548
318.182								34.573	12.8363	39.0109	30.1351	10.53	41.4001	14.8894	6.17057	54.898	10.3716	60.5918	49.2042
330.909								35.087	12.6942	39.541	30.633	11.127	39.5803	15.5311	6.7229	53.785	10.4153	59.3869	48.1831
343.636								35.565	12.5685	40.035	31.095	11.727	37.8577	16.1666	7.28743	52.708	10.4626	58.2226	47.1934
356.364								36.009	12.4569	40.4946	31.5234	12.327	36.2354	16.7937	7.86026	51.663	10.5135	57.0946	46.2314
369.091								36.421	12.3578	40.9218	31.9202	12.928	34.7051	17.4147	8.44132	50.65	10.5683	56.0028	45.2972
381.818								36.803	12.2694	41.3185	32.2875	13.53	33.2617	18.0303	9.02969	49.668	10.6269	54.9462	44.3898
394.545								37.155	12.1909	41.6845	32.6255	14.13	31.9071	18.6385	9.62153	48.715	10.6896	53.9224	43.5076
407.273								37.481	12.1206	42.0239	32.9381	14.73	30.6313	19.242	10.218	47.789	10.7565	52.9294	42.6486
420								37.78	12.0582	42.3356	33.2244	15.328	29.4337	19.8396	10.8164	46.891	10.8275	51.9681	41.8139
432.727								38.056	12.0021	42.6235	33.4885	15.925	28.3075	20.433	11.417	46.019	10.9029	51.0364	41.0016
445.455								38.308	11.9523	42.8867	33.7293	16.52	27.25	21.0217	12.0183	45.172	10.9828	50.1331	40.2109
458.182								38.539	11.9077	43.1281	33.9499	17.112	26.2584	21.6053	12.6187	44.349	11.0671	49.2571	39.4409
470.909								38.749	11.8681	43.3478	34.1502	17.702	25.3269	22.1854	13.2186	43.549	11.1559	48.4073	38.6907
483.636								38.94	11.8327	43.5477	34.3323	18.288	24.4546	22.7602	13.8158	42.771	11.2495	47.5825	37.9595
496.364								39.113	11.8013	43.7288	34.4972	18.872	23.6346	23.3323	14.4117	42.015	11.3476	46.7827	37.2473
509.091								39.268	11.7736	43.8913	34.6447	19.452	22.8663	23.8999	15.0041	41.28	11.4504	46.0067	36.5533
521.818								39.407	11.7491	44.037	34.777	20.029	22.1449	24.4644	15.5936	40.564	11.558	45.2524	35.8756
534.545								39.531	11.7276	44.167	34.895	20.602	21.4686	25.025	16.179	39.867	11.6705	44.5197	35.2143
547.273								39.64	11.7088	44.2814	34.9986	21.171	20.8342	25.5818	16.7602	39.19	11.7875	43.8095	34.5705
560								39.735	11.6927	44.3811	35.0889	21.736	20.2391	26.1352	17.3368	38.53	11.9094	43.1187	33.9413
572.727								39.817	11.6789	44.4672	35.1668	22.297	19.6805	26.6852	17.9088	37.887	12.0362	42.4472	33.3268
585.455								39.886	11.6673	44.5396	35.2324	22.853	19.1569	27.2309	18.4751	37.261	12.1678	41.7948	32.7272
598.182								39.944	11.6577	44.6005	35.2875	23.406	18.6643	27.7746	19.0374	36.651	12.3041	41.1606	32.1414
610.909								39.99	11.6501	44.6489	35.3311	23.953	18.2031	28.3132	19.5928	36.056	12.4454	40.5433	31.5687
623.636								40.027	11.644	44.6877	35.3663	24.497	17.7688	28.8498	20.1442	35.477	12.5912	39.944	31.01
636.364								40.053	11.6397	44.715	35.391	25.036	17.3611	29.3825	20.6895	34.912	12.7418	39.3604	30.4636
649.091								40.07	11.6369	44.7329	35.4071	25.57	16.9783	29.9114	21.2286	34.361	12.8971	38.7926	29.9294
661.818								40.077	11.6358	44.7403	35.4137	26.099	16.6188	30.4363	21.7617	33.823	13.0572	38.2393	29.4067
674.545								40.077	11.6358	44.7403	35.4137	26.624	16.2802	30.9585	22.2895	33.299	13.2217	37.7017	28.8963
687.273								40.068	11.6372	44.7308	35.4052	27.144	15.962	31.4767	22.8113	32.787	13.3909	37.1775	28.3965
700								40.052	11.6399	44.714	35.39	27.66	15.6622	31.9922	23.3278	32.288	13.5644	36.6677	27.9083
712.727								40.029	11.6436	44.6898	35.3682	28.17	15.3807	32.5027	23.8373	31.8	13.7427	36.1702	27.4298
725.455								40	11.6484	44.6594	35.3406	28.676	15.1152	33.0104	24.3416	31.324	13.9252	35.6859	26.9621
738.182								39.963	11.6545	44.6205	35.3055	29.177	14.8652	33.5142	24.8398	30.859	14.112	35.2138	26.5042
750.909								39.921	11.6615	44.5764	35.2656	29.674	14.6293	34.0151	25.3329	30.405	14.303	34.7538	26.0562
763.636								39.873	11.6695	44.526	35.22	30.165	14.4075	34.511	25.819	29.961	14.4983	34.3048	25.6172
776.364								39.82	11.6783	44.4703	35.1697	30.652	14.198	35.004	26.3	29.528	14.6974	33.8678	25.1882
789.091								39.762	11.6881	44.4094	35.1146	31.134	14.0005	35.4929	26.7751	29.104	14.9009	33.4407	24.7673
801.818								39.698	11.6989	44.3422	35.0538	31.612	13.8137	35.9788	27.2452	28.69	15.108	33.0245	24.3555
814.545								39.631	11.7104	44.2719	34.9901	32.084	13.6379	36.4596	27.7084	28.285	15.3191	32.618	23.952
827.273								39.559	11.7227	44.1964	34.9216	32.552	13.4716	36.9373	28.1667	27.889	15.534	32.2213	23.5567
840								39.483	11.7359	44.1167	34.8493	33.015	13.3145	37.4108	28.6192	27.502	15.7524	31.8342	23.1698
852.727								39.403	11.7498	44.0328	34.7732	33.474	13.1658	37.8811	29.0669	27.123	15.9746	31.4558	22.7902
865.455								39.32	11.7644	43.9458	34.6942	33.928	13.0253	38.3472	29.5088	26.752	16.2004	31.0859	22.4181
878.182								39.233	11.7798	43.8546	34.6114	34.378	12.8922	38.8101	29.9459	26.389	16.4296	30.7246	22.0534
890.909								39.143	11.7959	43.7603	34.5257	34.823	12.7663	39.2686	30.3774	26.034	16.6619	30.3718	21.6962
903.636								39.05	11.8127	43.6629	34.4371	35.263	12.6472	39.7228	30.8032	25.687	16.8972	30.0274	21.3466
916.364								38.955	11.83	43.5634	34.3466	35.699	12.5343	40.1736	31.2244	25.346	17.1364	29.6894	21.0026
929.091								38.856	11.8482	43.4597	34.2523	36.131	12.4271	40.621	31.641	25.013	17.3781	29.3598	20.6662
941.818								38.755	11.867	43.354	34.156	36.558	12.3257	41.064	32.052	24.687	17.6225	29.0375	20.3365
954.545								38.652	11.8863	43.2463	34.0577	36.981	12.2293	41.5035	32.4585	24.367	17.8704	28.7215	20.0125
967.273								38.547	11.9062	43.1365	33.9575	37.399	12.1381	41.9385	32.8595	24.054	18.1206	28.4127	19.6953
980								38.44	11.9267	43.0246	33.8554	37.813	12.0514	42.37	33.256	23.747	18.3738	28.1102	19.3838
992.727								38.33	11.948	42.9097	33.7503	38.223	11.969	42.7979	33.6481	23.446	18.6297	27.8139	19.0781
1005								38.219	11.9698	42.7937	33.6443	38.629	11.8906	43.2222	34.0358	23.152	18.8872	27.5248	18.7792
1018								38.106	11.9921	42.6757	33.5363	39.031	11.8161	43.643	34.419	22.863	19.1478	27.2408	18.4852
1031								37.992	12.015	42.5567	33.4273	39.428	11.7454	44.059	34.797	22.58	19.4103	26.9629	18.1971
1044								37.876	12.0385	42.4357	33.3163	39.821	11.6782	44.4714	35.1706	22.302	19.6756	26.6901	17.9139
1056								37.759	12.0625	42.3137	33.2043	40.211	11.614	44.8811	35.5409	22.03	19.9424	26.4233	17.6367
1069								37.641	12.087	42.1907	33.0913	40.596	11.553	45.2861	35.9059	21.763	20.2115	26.1616	17.3644
1082								37.521	12.1122	42.0656	32.9764	40.978	11.4948	45.6883	36.2677	21.501	20.4825	25.9049	17.0971
1095								37.401	12.1377	41.9406	32.8614	41.355	11.4395	46.0858	36.6242	21.244	20.7554	25.6533	16.8347
1107								37.279	12.1639	41.8136	32.7444	41.729	11.3867	46.4805	36.9775	20.992	21.0299	25.4066	16.5774
1120								37.157	12.1905	41.6866	32.6274	42.099	11.3363	46.8715	37.3265	20.744	21.3069	25.1639	16.3241
1133								37.033	12.2178	41.5576	32.5084	42.465	11.2883	47.2586	37.6714	20.501	21.585	24.9261	16.0759
1145								36.909	12.2455	41.4287	32.3893	42.828	11.2424	47.6429	38.0131	20.263	21.864	24.6933	15.8327
1158								36.785	12.2735	41.2998	32.2702	43.187	11.1985	48.0233	38.3507	20.029	22.1449	24.4644	15.5936
1171								36.659	12.3023	41.1689	32.1491	43.542	11.1567	48.3999	38.6841	19.799	22.4275	24.2394	15.3586
1184								36.533	12.3315	41.0381	32.0279	43.893	11.1168	48.7725	39.0135	19.573	22.7115	24.0183	15.1277
1196								36.407	12.3611	40.9073	31.9067	44.241	11.0786	49.1423	39.3397	19.352	22.9956	23.8021	14.9019
1209								36.28	12.3912	40.7755	31.7845	44.586	11.0421	49.5092	39.6628	19.134	23.282	23.5888	14.6792
1222								36.153	12.4218	40.6439	31.6621	44.927	11.0071	49.8722	39.9818	18.92	23.5693	23.3793	14.4607
1235								36.025	12.453	40.5112	31.5388	45.264	10.9738	50.2312	40.2968	18.71	23.8573	23.1737	14.2463
1247								35.897	12.4846	40.3786	31.4154	45.599	10.9417	50.5883	40.6097	18.504	24.1457	22.9719	14.0361
1260	0.0305	0.2045	0.1105	0.1895	9.22844	33.4342	57.3374	35.769	12.5166	40.2461	31.2919	45.93	10.911	50.9414	40.9186	18.301	24.4358	22.773	13.829

## Sheet: Figure 9b, SN1
Time	aniline (Exp)	Benzyl_Bromide (Exp)	benzylaniline (Exp)	dibenzylaniline (Exp)	Aniline, yield	BnNHPh, yield	Bn2NPh, yield	Yield_BnNHPh	BnNHPh, Error range	BnNHPh, Error upper	BnNHPh, Error lower	Yield_Bn2NPh	Bn2NPh, Error range	Bn2NPh, Error upper	Bn2NPh, Error lower	Yield_Aniline	Aniline, Error range	Aniline, Error upper	Aniline, Error lower
min	mol/L	mol/L	mol/L	mol/L	%	%		%	%			%				%	%
0	0.3305	0.694	0	0	100	0	0	4.026e-18	100	8.052e-18	0	4.026e-18	100	8.052e-18	0	100	10.0041	110.004	89.9959
1.667e-12								4.026e-18	100	8.052e-18	0	4.026e-18	100	8.052e-18	0	100	10.0041	110.004	89.9959
1.667e-10								4.047e-18	100	8.094e-18	0	4.026e-18	100	8.052e-18	0	100	10.0041	110.004	89.9959
1.667e-08								2.147e-16	100	4.294e-16	0	4.026e-18	100	8.052e-18	0	100	10.0041	110.004	89.9959
1.667e-06								2.107e-12	100	4.214e-12	3.99454e-25	4.026e-18	100	8.052e-18	0	100	10.0041	110.004	89.9959
0.0001667								2.106e-08	100	4.212e-08	3.99171e-17	5.706e-18	100	1.1412e-17	0	100	10.0041	110.004	89.9959
0.0167								0.0002007	99.9982	0.000401396	3.62521e-09	1.515e-10	100	3.03e-10	2.0657e-21	100	10.0041	110.004	89.9959
1	0.3297	0.6911	0.0029	0	99.7579	0.877458	0	0.1512	98.6494	0.300358	0.00204205	8.682e-05	99.9992	0.000173639	6.78391e-10	99.849	10.0041	109.838	89.86
1.667								0.2645	97.6507	0.522786	0.00621388	0.000266	99.9976	0.000531994	6.36796e-09	99.735	10.0042	109.713	89.7573
2	0.3304	0.6904	0.0036	0	99.9697	1.08926	0	0.3211	97.156	0.633068	0.00913207	0.0003921	99.9965	0.000784186	1.38365e-08	99.679	10.0042	109.651	89.7069
4	0.328	0.6892	0.0047	0	99.2436	1.42209	0	0.659	94.2602	1.28017	0.0378253	0.0017	99.9847	0.00339974	2.60078e-07	99.339	10.0044	109.277	89.4008
8	0.3264	0.6872	0.0067	0	98.7595	2.02723	0	1.328	88.8076	2.50737	0.148635	0.0068	99.9388	0.0135958	4.16019e-06	98.665	10.0047	108.536	88.7939
12.727								2.107	82.9015	3.85374	0.360265	0.0173	99.8444	0.0345731	2.69128e-05	97.876	10.0051	107.669	88.0835
15	0.3225	0.6839	0.01	0	97.5794	3.02572	0	2.477	80.2535	4.46488	0.489122	0.024	99.7843	0.0479482	5.17778e-05	97.499	10.0052	107.254	87.744
25.455								4.143	69.4722	7.02123	1.26477	0.0684	99.3865	0.13638	0.000419634	95.789	10.0062	105.374	86.2041
30	0.3197	0.6775	0.0165	0	96.7322	4.99244	0	4.849	65.4183	8.02113	1.67687	0.0946	99.1526	0.188398	0.000801627	95.056	10.0067	104.568	85.544
38.182								6.093	58.9358	9.68396	2.50204	0.1517	98.645	0.301344	0.00205553	93.756	10.0076	103.139	84.3732
50.909								7.959	50.6057	11.9867	3.93129	0.2655	97.6419	0.524739	0.00626064	91.776	10.0093	100.962	82.5899
60	0.3049	0.6616	0.0305	0.0009206	92.2542	9.22844	0.278548	9.243	45.7128	13.4682	5.01776	0.3645	96.7786	0.717258	0.0117421	90.392	10.0107	99.4409	81.3431
63.636								9.746	43.9609	14.0304	5.46157	0.4081	96.401	0.801513	0.0146874	89.846	10.0113	98.8407	80.8513
76.364								11.456	38.623	15.8806	7.03135	0.5782	94.9438	1.12716	0.029235	87.965	10.0136	96.7735	79.1565
89.091								13.094	34.2984	17.585	8.60297	0.7742	93.2951	1.49649	0.0519094	86.132	10.0164	94.7593	77.5047
90	0.2898	0.6455	0.0442	0.0022	87.6853	13.3737	0.665658	13.208	34.023	17.7018	8.71425	0.7892	93.1702	1.5245	0.0539004	86.003	10.0166	94.6175	77.3885
101.818								14.66	30.7762	19.1718	10.1482	0.9948	91.4777	1.90482	0.0847796	84.345	10.0196	92.796	75.894
114.545								16.16	27.8823	20.6658	11.6542	1.239	89.5121	2.34806	0.129945	82.602	10.0233	90.8814	74.3226
120	0.276	0.6293	0.0568	0.0039	83.5098	17.1861	1.18003	16.782	26.8039	21.2802	12.2838	1.35	88.6344	2.54656	0.153435	81.868	10.025	90.0753	73.6607
127.273								17.594	25.4933	22.0793	13.1087	1.505	87.425	2.82075	0.189254	80.901	10.0276	89.0134	72.7886
140								18.966	23.507	23.4243	14.5077	1.792	85.2345	3.3194	0.264598	79.242	10.0326	87.192	71.292
152.727								20.277	21.8474	24.707	15.847	2.099	82.9599	3.84033	0.357672	77.624	10.0383	85.4161	69.8319
165.455								21.531	20.4511	25.9343	17.1277	2.425	80.6197	4.38003	0.469971	76.044	10.0448	83.6825	68.4055
178.182								22.73	19.2702	27.1101	18.3499	2.769	78.2317	4.93524	0.602763	74.502	10.0523	81.9912	67.0128
180	0.2448	0.5941	0.0812	0.0093	74.0696	24.5688	2.81392	22.896	19.1176	27.2732	18.5188	2.819	77.8914	5.01476	0.623241	74.285	10.0535	81.7532	66.8168
190.909								23.874	18.2681	28.2353	19.5127	3.129	75.8191	5.50138	0.756621	72.996	10.0608	80.34	65.652
203.636								24.968	17.4113	29.3153	20.6207	3.506	73.3839	6.07884	0.933161	71.526	10.0705	78.729	64.323
216.364								26.012	16.6766	30.3499	21.6741	3.897	70.9534	6.66205	1.13195	70.091	10.0813	77.1571	63.0249
229.091								27.008	16.0437	31.3411	22.6749	4.304	68.5224	7.2532	1.3548	68.689	10.0936	75.6222	61.7558
240	0.2211	0.5624	0.0985	0.0165	66.8986	29.8033	4.99244	27.825	15.5695	32.1572	23.4928	4.662	66.4644	7.76057	1.56343	67.513	10.1052	74.3354	60.6906
241.818								27.958	15.4959	32.2904	23.6256	4.723	66.121	7.84589	1.60011	67.319	10.1073	74.1231	60.5149
254.545								28.864	15.0199	33.1993	24.5287	5.156	63.7428	8.44258	1.86942	65.981	10.1227	72.66	59.302
267.273								29.727	14.6048	34.0686	25.3854	5.6	61.4088	9.03889	2.16111	64.673	10.1398	71.2307	58.1153
270	0.2088	0.5462	0.1062	0.0208	63.177	32.1331	6.29349	29.907	14.5227	34.2503	25.5637	5.697	60.9126	9.16719	2.22681	64.397	10.1437	70.9293	57.8647
280								30.549	14.2415	34.8996	26.1984	6.056	59.1172	9.63614	2.47586	63.395	10.1589	69.8352	56.9548
292.727								31.331	13.9224	35.693	26.969	6.523	56.8762	10.233	2.81297	62.146	10.18	68.4725	55.8195
305.455								32.076	13.6408	36.4514	27.7006	7	54.6927	10.8285	3.17151	60.925	10.2034	67.1414	54.7086
318.182								32.783	13.3923	37.1734	28.3926	7.486	52.5725	11.4216	3.55042	59.731	10.2292	65.841	53.621
330.909								33.455	13.1718	37.8616	29.0484	7.981	50.5165	12.0127	3.94928	58.564	10.2575	64.5712	52.5568
343.636								34.092	12.9761	38.5158	29.6682	8.485	48.5251	12.6024	4.36765	57.423	10.2887	63.3311	51.5149
356.364								34.697	12.8014	39.1387	30.2553	8.997	46.6022	13.1898	4.8042	56.306	10.3228	62.1183	50.4937
369.091								35.269	12.6456	39.729	30.809	9.516	44.751	13.7745	5.25749	55.215	10.36	60.9353	49.4947
381.818								35.811	12.5061	40.2895	31.3325	10.042	42.9704	14.3571	5.72691	54.147	10.4006	59.7786	48.5154
394.545								36.323	12.381	40.8201	31.8259	10.575	41.2591	14.9381	6.21185	53.102	10.4447	58.6483	47.5557
407.273								36.807	12.2685	41.3227	32.2913	11.114	39.6188	15.5172	6.71077	52.079	10.4926	57.5434	46.6146
420								37.263	12.1674	41.7969	32.7291	11.658	38.0506	16.0939	7.22206	51.079	10.5444	56.465	45.693
432.727								37.692	12.0763	42.2438	33.1402	12.208	36.5495	16.67	7.74604	50.1	10.6004	55.4108	44.7892
445.455								38.096	11.9941	42.6653	33.5267	12.762	35.1186	17.2438	8.28016	49.142	10.6607	54.3809	43.9031
458.182								38.474	11.9202	43.0602	33.8878	13.321	33.753	17.8172	8.82476	48.204	10.7257	53.3742	43.0338
470.909								38.829	11.8532	43.4315	34.2265	13.885	32.4504	18.3907	9.37926	47.287	10.7954	52.3918	42.1822
483.636								39.16	11.7929	43.7781	34.5419	14.452	31.2129	18.9629	9.94111	46.388	10.8702	51.4305	41.3455
496.364								39.47	11.7381	44.103	34.837	15.022	30.0376	19.5342	10.5098	45.508	10.9503	50.4913	40.5247
509.091								39.757	11.689	44.4042	35.1098	15.596	28.9198	20.1063	11.0857	44.647	11.0357	49.5741	39.7199
521.818								40.024	11.6445	44.6846	35.3634	16.173	27.859	20.6786	11.6674	43.803	11.1269	48.6769	38.9291
534.545								40.271	11.6043	44.9442	35.5978	16.752	26.8544	21.2506	12.2534	42.977	11.224	47.8007	38.1533
547.273								40.498	11.5683	45.1829	35.8131	17.333	25.903	21.8228	12.8432	42.169	11.327	46.9455	37.3925
560								40.707	11.5359	45.4029	36.0111	17.917	25.0009	22.3964	13.4376	41.376	11.4365	46.108	36.644
572.727								40.897	11.507	45.603	36.191	18.503	24.1471	22.9709	14.0351	40.6	11.5524	45.2903	35.9097
585.455								41.07	11.4811	45.7853	36.3547	19.09	23.3406	23.5457	14.6343	39.84	11.675	44.4913	35.1887
598.182								41.227	11.4581	45.9508	36.5032	19.678	22.5788	24.121	15.235	39.095	11.8045	43.71	34.48
610.909								41.366	11.4379	46.0974	36.6346	20.268	21.8581	24.6982	15.8378	38.366	11.941	42.9473	33.7847
623.636								41.491	11.4201	46.2293	36.7527	20.859	21.1776	25.2764	16.4416	37.651	12.0849	42.2011	33.1009
636.364								41.6	11.4047	46.3443	36.8557	21.45	20.5361	25.855	17.045	36.95	12.2363	41.4713	32.4287
649.091								41.694	11.3915	46.4436	36.9444	22.042	19.9305	26.4351	17.6489	36.264	12.3951	40.7589	31.7691
661.818								41.775	11.3803	46.5291	37.0209	22.634	19.3597	27.0159	18.2521	35.591	12.5618	40.0619	31.1201
674.545								41.842	11.3711	46.5999	37.0841	23.226	18.8217	27.5975	18.8545	34.932	12.7363	39.381	30.483
687.273								41.895	11.3638	46.6559	37.1341	23.819	18.3137	28.1811	19.4569	34.286	12.9189	38.7154	29.8566
700								41.936	11.3583	46.6992	37.1728	24.411	17.8359	28.7649	20.0571	33.653	13.1096	38.0648	29.2412
712.727								41.965	11.3543	46.7298	37.2002	25.003	17.3854	29.3499	20.6561	33.032	13.3089	37.4282	28.6358
725.455								41.982	11.352	46.7478	37.2162	25.595	16.9609	29.9361	21.2539	32.423	13.5167	36.8055	28.0405
738.182								41.988	11.3512	46.7542	37.2218	26.186	16.5614	30.5228	21.8492	31.827	13.7326	36.1977	27.4563
750.909								41.982	11.352	46.7478	37.2162	26.776	16.1855	31.1098	22.4422	31.242	13.9575	35.6026	26.8814
763.636								41.966	11.3542	46.7309	37.2011	27.365	15.8317	31.6973	23.0327	30.668	14.1913	35.0202	26.3158
776.364								41.94	11.3577	46.7034	37.1766	27.953	15.4987	32.2853	23.6207	30.106	14.4336	34.4514	25.7606
789.091								41.904	11.3626	46.6654	37.1426	28.541	15.1847	32.8749	24.2071	29.555	14.6847	33.8951	25.2149
801.818								41.859	11.3688	46.6179	37.1001	29.127	14.8896	33.4639	24.7901	29.014	14.9452	33.3502	24.6778
814.545								41.805	11.3762	46.5608	37.0492	29.711	14.6122	34.0524	25.3696	28.484	15.2143	32.8176	24.1504
827.273								41.741	11.385	46.4932	36.9888	30.295	14.3506	34.6425	25.9475	27.964	15.4926	32.2964	23.6316
840								41.669	11.395	46.4172	36.9208	30.876	14.105	35.2311	26.5209	27.454	15.78	31.7863	23.1217
852.727								41.59	11.4061	46.3338	36.8462	31.456	13.8737	35.8201	27.0919	26.954	16.0764	31.2872	22.6208
865.455								41.502	11.4185	46.2409	36.7631	32.034	13.6561	36.4086	27.6594	26.464	16.3815	30.7992	22.1288
878.182								41.406	11.4322	46.1396	36.6724	32.611	13.4512	36.9976	28.2244	25.983	16.696	30.3211	21.6449
890.909								41.304	11.4469	46.032	36.576	33.186	13.2583	37.5859	28.7861	25.511	17.0196	29.8529	21.1691
903.636								41.194	11.4629	45.916	36.472	33.758	13.0772	38.1726	29.3434	25.048	17.3523	29.3944	20.7016
916.364								41.078	11.48	45.7937	36.3623	34.329	12.9064	38.7596	29.8984	24.594	17.6938	28.9456	20.2424
929.091								40.955	11.4983	45.6641	36.2459	34.897	12.7459	39.3449	30.4491	24.148	18.0447	28.5054	19.7906
941.818								40.826	11.5177	45.5282	36.1238	35.463	12.5948	39.9295	30.9965	23.711	18.404	28.0748	19.3472
954.545								40.691	11.5383	45.3861	35.9959	36.027	12.4525	40.5133	31.5407	23.282	18.7724	27.6526	18.9114
967.273								40.55	11.5602	45.2377	35.8623	36.589	12.3185	41.0962	32.0818	22.861	19.1496	27.2388	18.4832
980								40.404	11.5831	45.0841	35.7239	37.148	12.1924	41.6772	32.6188	22.448	19.5354	26.8333	18.0627
992.727								40.253	11.6072	44.9253	35.5807	37.704	12.0739	42.2563	33.1517	22.043	19.9295	26.4361	17.6499
1005								40.096	11.6327	44.7602	35.4318	38.259	11.9619	42.8355	33.6825	21.646	20.3316	26.047	17.245
1018								39.934	11.6593	44.59	35.278	38.81	11.8567	43.4116	34.2084	21.255	20.7436	25.6641	16.8459
1031								39.768	11.6871	44.4157	35.1203	39.359	11.7575	43.9866	34.7314	20.872	21.1631	25.2892	16.4548
1044								39.598	11.716	44.2373	34.9587	39.906	11.664	44.5606	35.2514	20.497	21.5896	24.9222	16.0718
1056								39.423	11.7463	44.0538	34.7922	40.449	11.576	45.1314	35.7666	20.128	22.0253	24.5612	15.6948
1069								39.244	11.7779	43.8661	34.6219	40.99	11.493	45.701	36.279	19.766	22.4686	24.2071	15.3249
1082								39.061	11.8107	43.6744	34.4476	41.528	11.4148	46.2684	36.7876	19.411	22.9191	23.8598	14.9622
1095								38.874	11.8449	43.4786	34.2694	42.064	11.341	46.8345	37.2935	19.062	23.378	23.5183	14.6057
1107								38.684	11.8803	43.2798	34.0882	42.596	11.2715	47.3972	37.7948	18.72	23.8434	23.1835	14.2565
1120								38.49	11.9171	43.0769	33.9031	43.126	11.2059	47.9586	38.2934	18.384	24.3165	22.8543	13.9137
1133								38.293	11.9552	42.871	33.715	43.653	11.144	48.5177	38.7883	18.054	24.7968	22.5308	13.5772
1145								38.093	11.9947	42.6622	33.5238	44.176	11.0857	49.0732	39.2788	17.73	25.284	22.2129	13.2471
1158								37.89	12.0356	42.4503	33.3297	44.697	11.0306	49.6273	39.7667	17.413	25.7763	21.9014	12.9246
1171								37.685	12.0778	42.2365	33.1335	45.215	10.9785	50.1789	40.2511	17.101	26.2763	21.5945	12.6075
1184								37.476	12.1217	42.0187	32.9333	45.73	10.9294	50.728	40.732	16.794	26.7837	21.2921	12.2959
1196								37.265	12.1669	41.799	32.731	46.241	10.8831	51.2735	41.2085	16.494	27.2949	20.996	11.992
1209								37.052	12.2136	41.5774	32.5266	46.75	10.8393	51.8174	41.6826	16.198	27.8144	20.7034	11.6926
1222								36.836	12.2619	41.3528	32.3192	47.256	10.7979	52.3586	42.1534	15.908	28.3386	20.4161	11.3999
1235								36.618	12.3118	41.1263	32.1097	47.758	10.7588	52.8962	42.6198	15.624	28.8669	20.1342	11.1138
1247								36.398	12.3632	40.898	31.898	48.258	10.7218	53.4321	43.0839	15.344	29.4027	19.8555	10.8325
1260	0.0305	0.2045	0.1105	0.1895	9.22844	33.4342	57.3374	36.176	12.4162	40.6677	31.6843	48.754	10.6869	53.9643	43.5437	15.07	29.9416	19.5822	10.5578

## Sheet: Figure 9c, boderline
Time	aniline (Exp)	Benzyl_Bromide (Exp)	benzylaniline (Exp)	dibenzylaniline (Exp)	Aniline, yield	BnNHPh, yield	Bn2NPh, yield	Yield_BnNHPh	BnNHPh, Error range	BnNHPh, Error upper	BnNHPh, Error lower	Yield_Bn2NPh	Bn2NPh, Error range	Bn2NPh, Error upper	Bn2NPh, Error lower	Yield_Aniline	Aniline, Error range	Aniline, Error upper	Aniline, Error lower
min	mol/L	mol/L	mol/L	mol/L	%	%		%	%			%				%	%
0	0.3305	0.694	0	0	100	0	0	4.026e-18	100	8.052e-18	0	4.026e-18	100	8.052e-18	0	100	10.0041	110.004	89.9959
1.667e-12								3.86e-16	100	7.72e-16	0	4.026e-18	100	8.052e-18	0	100	10.0041	110.004	89.9959
1.667e-10								3.821e-14	100	7.642e-14	1.32529e-28	4.026e-18	100	8.052e-18	0	100	10.0041	110.004	89.9959
1.667e-08								3.82e-12	100	7.64e-12	1.31428e-24	4.026e-18	100	8.052e-18	0	100	10.0041	110.004	89.9959
1.667e-06								3.83e-10	100	7.66e-10	1.3202e-20	4.287e-18	100	8.574e-18	0	100	10.0041	110.004	89.9959
0.0001667								4.859e-08	100	9.718e-08	2.12489e-16	3.078e-15	100	6.156e-15	0	100	10.0041	110.004	89.9959
0.0167								0.0001052	99.9991	0.000210399	9.96028e-10	5.111e-10	100	1.0222e-09	2.35101e-20	100	10.0041	110.004	89.9959
1	0.3297	0.6911	0.0029	0	99.7579	0.877458	0	0.1301	98.8367	0.258687	0.00151347	7.945e-05	99.9993	0.000158899	5.68105e-10	99.87	10.0041	109.861	89.8789
1.667								0.2408	97.8587	0.476444	0.00515629	0.0002652	99.9976	0.000530394	6.32971e-09	99.759	10.0042	109.739	89.7789
2	0.3304	0.6904	0.0036	0	99.9697	1.08926	0	0.2962	97.3733	0.58462	0.0077803	0.0003998	99.9964	0.000799586	1.43853e-08	99.703	10.0042	109.677	89.7285
4	0.328	0.6892	0.0047	0	99.2436	1.42209	0	0.6276	94.5252	1.22084	0.0343599	0.0018	99.9838	0.00359971	2.91574e-07	99.371	10.0044	109.312	89.4296
8	0.3264	0.6872	0.0067	0	98.7595	2.02723	0	1.284	89.1551	2.42875	0.139248	0.0075	99.9325	0.0149949	5.0606e-06	98.708	10.0046	108.583	88.8326
12.727								2.051	83.3109	3.75971	0.342293	0.0194	99.8256	0.0387662	3.38396e-05	97.93	10.005	107.728	88.1321
15	0.3225	0.6839	0.01	0	97.5794	3.02572	0	2.415	80.6904	4.36367	0.466327	0.027	99.7573	0.0539345	6.55215e-05	97.558	10.0052	107.319	87.7971
25.455								4.059	69.9739	6.89924	1.21876	0.0776	99.3043	0.15466	0.000539861	95.864	10.0062	105.456	86.2717
30	0.3197	0.6775	0.0165	0	96.7322	4.99244	0	4.757	65.9305	7.89331	1.62069	0.1075	99.0377	0.213966	0.00103449	95.135	10.0066	104.655	85.6152
38.182								5.99	59.4425	9.5506	2.4294	0.1729	98.4573	0.343133	0.00266737	93.837	10.0076	103.228	84.4462
50.909								7.846	51.0672	11.8527	3.83927	0.3034	97.3104	0.59864	0.00816022	91.851	10.0092	101.045	82.6574
60	0.3049	0.6616	0.0305	0.0009206	92.2542	9.22844	0.278548	9.128	46.1259	13.3384	4.91763	0.4172	96.3224	0.819057	0.0153428	90.455	10.0106	99.5101	81.3999
63.636								9.63	44.3571	13.9016	5.35841	0.4674	95.8902	0.915591	0.0192092	89.902	10.0112	98.9023	80.9017
76.364								11.344	38.9454	15.762	6.92604	0.6633	94.224	1.28829	0.0383123	87.993	10.0136	96.8042	79.1818
89.091								12.99	34.5524	17.4784	8.50164	0.8895	92.3402	1.71087	0.0681338	86.12	10.0164	94.7461	77.4939
90	0.2898	0.6455	0.0442	0.0022	87.6853	13.3737	0.665658	13.105	34.2717	17.5963	8.6137	0.9067	92.1987	1.74267	0.0707343	85.988	10.0166	94.6011	77.3749
101.818								14.571	30.962	19.0825	10.0595	1.144	90.2711	2.1767	0.111299	84.285	10.0197	92.7301	75.8399
114.545								16.088	28.0115	20.5945	11.5815	1.427	88.0313	2.68321	0.170794	82.485	10.0235	90.7529	74.2171
120	0.276	0.6293	0.0568	0.0039	83.5098	17.1861	1.18003	16.719	26.9101	21.2181	12.2199	1.556	87.0311	2.9102	0.201796	81.725	10.0254	89.9183	73.5317
127.273								17.544	25.571	22.0302	13.0578	1.735	85.6645	3.22128	0.24872	80.722	10.0281	88.8169	72.6271
140								18.94	23.5422	23.3989	14.4811	2.067	83.1937	3.78661	0.347386	78.993	10.0334	86.9187	71.0673
152.727								20.278	21.8462	24.708	15.848	2.423	80.6339	4.37676	0.469242	77.299	10.0396	85.0595	69.5385
165.455								21.561	20.4198	25.9637	17.1583	2.801	78.0137	4.98616	0.615835	75.638	10.0467	83.2371	68.0389
178.182								22.79	19.2148	27.1691	18.4109	3.199	75.3599	5.60976	0.788235	74.011	10.055	81.4528	66.5692
180	0.2448	0.5941	0.0812	0.0093	74.0696	24.5688	2.81392	22.961	19.0586	27.337	18.585	3.258	74.9755	5.7007	0.815299	73.782	10.0562	81.2017	66.3623
190.909								23.966	18.1924	28.326	19.606	3.617	72.6842	6.24599	0.988012	72.417	10.0644	79.7054	65.1286
203.636								25.092	17.32	29.4379	20.7461	4.054	70.0039	6.89196	1.21604	70.854	10.0754	77.9928	63.7152
216.364								26.169	16.5726	30.5059	21.8321	4.508	67.3406	7.54372	1.47228	69.323	10.0878	76.3162	62.3298
229.091								27.199	15.9293	31.5316	22.8664	4.978	64.708	8.19916	1.75684	67.823	10.102	74.6745	60.9715
240	0.2211	0.5624	0.0985	0.0165	66.8986	29.8033	4.99244	28.045	15.4483	32.3775	23.7125	5.393	62.4841	8.76277	2.02323	66.562	10.1157	73.2952	59.8288
241.818								28.183	15.3737	32.5158	23.8502	5.464	62.1128	8.85784	2.07016	66.354	10.1182	73.0678	59.6402
254.545								29.122	14.892	33.4589	24.7851	5.964	59.5712	9.51683	2.41117	64.914	10.1365	71.494	58.334
267.273								30.019	14.4723	34.3634	25.6746	6.477	57.0923	10.1749	2.77913	63.504	10.1571	69.9542	57.0538
270	0.2088	0.5462	0.1062	0.0208	63.177	32.1331	6.29349	30.206	14.3895	34.5525	25.8595	6.589	56.5678	10.3163	2.86175	63.205	10.1619	69.6278	56.7822
280								30.874	14.1058	35.229	26.519	7.004	54.6748	10.8334	3.17458	62.122	10.1804	68.4463	55.7977
292.727								31.689	13.7845	36.0572	27.3208	7.542	52.3348	11.4891	3.59491	60.768	10.2066	66.9703	54.5657
305.455								32.466	13.5016	36.8494	28.0826	8.092	50.0693	12.1436	4.04039	59.443	10.2359	65.5275	53.3585
318.182								33.205	13.2521	37.6054	28.8046	8.651	47.8909	12.794	4.50796	58.144	10.2686	64.1146	52.1734
330.909								33.907	13.0317	38.3256	29.4884	9.221	45.7915	13.4434	4.99857	56.872	10.305	62.7327	51.0113
343.636								34.574	12.836	39.0119	30.1361	9.799	43.7814	14.0891	5.50886	55.627	10.3455	61.3819	49.8721
356.364								35.208	12.6618	39.666	30.75	10.386	41.8555	14.7331	6.03889	54.407	10.3903	60.06	48.754
369.091								35.808	12.5068	40.2864	31.3296	10.98	40.0184	15.374	6.58598	53.212	10.4398	58.7672	47.6568
381.818								36.377	12.3682	40.8762	31.8778	11.581	38.2674	16.0127	7.14925	52.042	10.4944	57.5035	46.5805
394.545								36.915	12.2441	41.4349	32.3951	12.189	36.6	16.6502	7.72783	50.896	10.5544	56.2678	45.5242
407.273								37.423	12.133	41.9635	32.8825	12.802	35.0184	17.285	8.31895	49.775	10.6202	55.0612	44.4888
420								37.903	12.033	42.4639	33.3421	13.421	33.5167	17.9193	8.92273	48.676	10.6923	53.8806	43.4714
432.727								38.354	11.9433	42.9347	33.7733	14.045	32.0941	18.5526	9.53739	47.601	10.7708	52.728	42.474
445.455								38.779	11.8625	43.3792	34.1788	14.673	30.7492	19.1848	10.1612	46.548	10.8564	51.6014	41.4946
458.182								39.178	11.7896	43.7969	34.5591	15.305	29.4785	19.8167	10.7933	45.517	10.9494	50.5009	40.5331
470.909								39.552	11.7239	44.1891	34.9149	15.941	28.2782	20.4488	11.4332	44.507	11.0503	49.4252	39.5888
483.636								39.901	11.6648	44.5554	35.2466	16.579	27.1485	21.0799	12.0781	43.519	11.1594	48.3755	38.6625
496.364								40.227	11.6114	44.8979	35.5561	17.221	26.0821	21.7126	12.7294	42.552	11.2771	47.3506	37.7534
509.091								40.53	11.5633	45.2166	35.8434	17.864	25.0806	22.3444	13.3836	41.605	11.404	46.3496	36.8604
521.818								40.812	11.5198	45.5135	36.1105	18.51	24.1372	22.9778	14.0422	40.678	11.5404	45.3724	35.9836
534.545								41.072	11.4808	45.7874	36.3566	19.157	23.2515	23.6113	14.7027	39.771	11.6866	44.4189	35.1231
547.273								41.312	11.4457	46.0405	36.5835	19.805	22.42	24.2453	15.3647	38.883	11.8432	43.488	34.278
560								41.532	11.4143	46.2726	36.7914	20.454	21.6396	24.8802	16.0278	38.014	12.0106	42.5797	33.4483
572.727								41.732	11.3863	46.4837	36.9803	21.104	20.9071	25.5162	16.6918	37.164	12.1889	41.6939	32.6341
585.455								41.915	11.3611	46.677	37.153	21.754	20.2206	26.1528	17.3552	36.331	12.3791	40.8284	31.8336
598.182								42.079	11.339	46.8503	37.3077	22.404	19.5774	26.7901	18.0179	35.516	12.5811	39.9843	31.0477
610.909								42.227	11.3193	47.0068	37.4472	23.054	18.9747	27.4284	18.6796	34.719	12.7952	39.1614	30.2766
623.636								42.357	11.3023	47.1443	37.5697	23.704	18.4099	28.0679	19.3401	33.939	13.022	38.3585	29.5195
636.364								42.472	11.2874	47.266	37.678	24.353	17.8814	28.7077	19.9983	33.175	13.2619	37.5746	28.7754
649.091								42.571	11.2747	47.3708	37.7712	25.001	17.3869	29.3479	20.6541	32.428	13.5149	36.8106	28.0454
661.818								42.655	11.264	47.4597	37.8503	25.647	16.9248	29.9877	21.3063	31.697	13.7815	36.0653	27.3287
674.545								42.725	11.2552	47.5338	37.9162	26.293	16.4916	30.6291	21.9569	30.982	14.0617	35.3386	26.6254
687.273								42.781	11.2482	47.5931	37.9689	26.937	16.0867	31.2703	22.6037	30.282	14.3562	34.6294	25.9346
700								42.823	11.243	47.6376	38.0084	27.579	15.7082	31.9112	23.2468	29.597	14.6651	33.9374	25.2566
712.727								42.853	11.2393	47.6694	38.0366	28.22	15.3538	32.5528	23.8872	28.927	14.9884	33.2627	24.5913
725.455								42.869	11.2373	47.6863	38.0517	28.859	15.0224	33.1943	24.5237	28.272	15.326	32.605	23.939
738.182								42.874	11.2367	47.6916	38.0564	29.495	14.7129	33.8346	25.1554	27.631	15.6786	31.9632	23.2988
750.909								42.867	11.2375	47.6842	38.0498	30.129	14.4234	34.4746	25.7834	27.004	16.0461	31.3371	22.6709
763.636								42.849	11.2397	47.6651	38.0329	30.761	14.1525	35.1144	26.4076	26.39	16.4289	30.7256	22.0544
776.364								42.821	11.2432	47.6355	38.0065	31.39	13.8993	35.753	27.027	25.79	16.8265	30.1296	21.4504
789.091								42.781	11.2482	47.5931	37.9689	32.016	13.6627	36.3903	27.6417	25.203	17.2392	29.5478	20.8582
801.818								42.732	11.2543	47.5412	37.9228	32.639	13.4415	37.0262	28.2518	24.628	17.6676	28.9792	20.2768
814.545								42.673	11.2618	47.4787	37.8673	33.26	13.2343	37.6617	28.8583	24.067	18.1101	28.4256	19.7084
827.273								42.605	11.2704	47.4067	37.8033	33.878	13.0405	38.2958	29.4602	23.517	18.5686	27.8838	19.1502
840								42.528	11.2802	47.3252	37.7308	34.492	12.8594	38.9275	30.0565	22.98	19.0414	27.3557	18.6043
852.727								42.442	11.2912	47.2342	37.6498	35.103	12.6899	39.5575	30.6485	22.454	19.5297	26.8392	18.0688
865.455								42.349	11.3033	47.1358	37.5622	35.711	12.5312	40.186	31.236	21.94	20.0323	26.3351	17.5449
878.182								42.247	11.3167	47.028	37.466	36.316	12.3826	40.8129	31.8191	21.437	20.5498	25.8423	17.0317
890.909								42.137	11.3312	46.9116	37.3624	36.917	12.2437	41.437	32.397	20.946	21.0808	25.3616	16.5304
903.636								42.02	11.3469	46.788	37.252	37.515	12.1134	42.0594	32.9706	20.465	21.6268	24.8909	16.0391
916.364								41.896	11.3637	46.6569	37.1351	38.109	11.9915	42.6789	33.5391	19.995	22.1863	24.4311	15.5589
929.091								41.766	11.3816	46.5196	37.0124	38.699	11.8774	43.2955	34.1025	19.535	22.7599	23.9812	15.0888
941.818								41.629	11.4006	46.375	36.883	39.286	11.7704	43.9101	34.6619	19.086	23.3459	23.5418	14.6302
954.545								41.485	11.4209	46.223	36.747	39.869	11.6701	44.5218	35.2162	18.646	23.9462	23.111	14.181
967.273								41.336	11.4423	46.0658	36.6062	40.448	11.5762	45.1303	35.7657	18.216	24.559	22.6897	13.7423
980								41.181	11.4648	45.9023	36.4597	41.023	11.4881	45.7358	36.3102	17.796	25.1835	22.2777	13.3143
992.727								41.02	11.4886	45.7326	36.3074	41.595	11.4054	46.3391	36.8509	17.385	25.8205	21.8739	12.8961
1005								40.854	11.5135	45.5577	36.1503	42.162	11.3279	46.9381	37.3859	16.983	26.4695	21.4783	12.4877
1018								40.684	11.5394	45.3787	35.9893	42.726	11.2551	47.5349	37.9171	16.591	27.1279	21.0918	12.0902
1031								40.508	11.5668	45.1935	35.8225	43.285	11.1869	48.1272	38.4428	16.207	27.7984	20.7123	11.7017
1044								40.328	11.5952	45.0041	35.6519	43.841	11.1227	48.7173	38.9647	15.831	28.4804	20.3397	11.3223
1056								40.143	11.625	44.8096	35.4764	44.392	11.0625	49.3029	39.4811	15.464	29.1712	19.975	10.953
1069								39.955	11.6558	44.6121	35.2979	44.94	11.0058	49.886	39.994	15.106	29.87	19.6182	10.5938
1082								39.762	11.6881	44.4094	35.1146	45.483	10.9527	50.4646	40.5014	14.755	30.5798	19.267	10.243
1095								39.565	11.7217	44.2027	34.9273	46.022	10.9027	51.0396	41.0044	14.412	31.2979	18.9227	9.90134
1107								39.365	11.7565	43.9929	34.7371	46.558	10.8556	51.6121	41.5039	14.077	32.0235	18.5849	9.56905
1120								39.162	11.7925	43.7802	34.5438	47.089	10.8113	52.1799	41.9981	13.75	32.7556	18.2539	9.24611
1133								38.955	11.83	43.5634	34.3466	47.615	10.7697	52.743	42.487	13.429	33.4979	17.9274	8.93057
1145								38.745	11.8688	43.3436	34.1464	48.138	10.7305	53.3035	42.9725	13.116	34.245	17.6076	8.62443
1158								38.533	11.9089	43.1218	33.9442	48.657	10.6936	53.8602	43.4538	12.811	34.9958	17.2943	8.32768
1171								38.317	11.9505	42.8961	33.7379	49.171	10.6588	54.4121	43.9299	12.512	35.7545	16.9856	8.0384
1184								38.099	11.9935	42.6684	33.5296	49.681	10.6261	54.9601	44.4019	12.22	36.5176	16.6825	7.75755
1196								37.879	12.0379	42.4388	33.3192	50.187	10.5952	55.5044	44.8696	11.934	37.287	16.3838	7.48417
1209								37.656	12.0838	42.2063	33.1057	50.689	10.566	56.0448	45.3332	11.655	38.059	16.0908	7.21922
1222								37.431	12.1313	41.9718	32.8902	51.187	10.5385	56.5814	45.7926	11.382	38.8356	15.8023	6.96174
1235								37.204	12.1802	41.7355	32.6725	51.68	10.5126	57.1129	46.2471	11.116	39.6129	15.5194	6.71263
1247								36.975	12.2307	41.4973	32.4527	52.17	10.4881	57.6417	46.6983	10.855	40.396	15.24	6.47002
1260	0.0305	0.2045	0.1105	0.1895	9.22844	33.4342	57.3374	36.744	12.2828	41.2572	32.2308	52.655	10.465	58.1654	47.1446	10.601	41.1779	14.9663	6.23573

## Sheet: Figure 9d, SN2
Time	aniline (Exp)	Benzyl_Bromide (Exp)	benzylaniline (Exp)	dibenzylaniline (Exp)	Aniline, yield	BnNHPh, yield	Bn2NPh, yield	Yield_BnNHPh	BnNHPh, Error range	BnNHPh, Error upper	BnNHPh, Error lower	Yield_Bn2NPh	Bn2NPh, Error range	Bn2NPh, Error upper	Bn2NPh, Error lower	Yield_aniline	Aniline, Error range	Aniline, Error upper	Aniline, Error lower
min	mol/L	mol/L	mol/L	mol/L	%	%		%	%			%				%	%
0	0.3442	0.3614	0	0	100	0	0	3.905e-18	100	7.81e-18	0	3.905e-18	100	7.81e-18	0	100	10.0041	110.004	89.9959
1.667e-12								3.446e-11	100	6.892e-11	1.06874e-22	3.905e-18	100	7.81e-18	0	100	10.0041	110.004	89.9959
1.667e-10								3.446e-09	100	6.892e-09	1.06874e-18	3.936e-18	100	7.872e-18	0	100	10.0041	110.004	89.9959
1.667e-08								3.446e-07	100	6.892e-07	1.06874e-14	3.114e-16	100	6.228e-16	0	100	10.0041	110.004	89.9959
1.667e-06								3.446e-05	99.9997	6.89199e-05	1.06874e-10	3.075e-12	100	6.15e-12	8.51011e-25	100	10.0041	110.004	89.9959
0.0001667								0.0034	99.9694	0.00679896	1.04022e-06	3.074e-08	100	6.148e-08	8.50453e-17	99.997	10.0041	110.001	89.9932
0.0167								0.3431	96.9645	0.675785	0.0104149	0.0003059	99.9972	0.000611792	8.4216e-09	99.657	10.0042	109.627	89.6871
0.6061								10.812	40.5269	15.1938	6.43023	0.3411	96.9819	0.671905	0.0102949	88.847	10.0125	97.7428	79.9512
1	0.3088	0.3183	0.0401	0.0015	89.7153	11.6502	0.435793	16.322	27.5949	20.826	11.818	0.8346	92.7935	1.60905	0.0601454	82.843	10.0227	91.1461	74.5399
1.212								18.899	23.5978	23.3588	14.4392	1.16	90.1428	2.20566	0.114344	79.941	10.0304	87.9594	71.9226
1.818								25.052	17.3493	29.3984	20.7056	2.244	81.9096	4.08205	0.405949	72.704	10.0626	80.0199	65.3881
2	0.2659	0.2723	0.0757	0.0067	77.2516	21.993	1.94654	26.606	16.2916	30.9405	22.2715	2.6	79.3946	4.66426	0.535739	70.795	10.0758	77.9282	63.6618
2.424								29.802	14.5704	34.1443	25.4597	3.463	73.657	6.01374	0.912257	66.735	10.1138	73.4844	59.9856
3.03								33.513	13.1535	37.9211	29.1049	4.738	66.0369	7.86683	1.60917	61.748	10.1873	68.0385	55.4575
3.636								36.445	12.3521	40.9467	31.9433	6.019	59.2993	9.58822	2.44978	57.536	10.2854	63.4538	51.6182
4	0.201	0.193	0.1211	0.0237	58.3963	35.183	6.88553	37.908	12.032	42.4691	33.3469	6.778	55.6959	10.5531	3.00293	55.314	10.3564	61.0426	49.5854
4.242								38.781	11.8621	43.3812	34.1808	7.276	53.476	11.1669	3.38508	53.942	10.4089	59.5567	48.3273
4.848								40.659	11.5433	45.3524	35.9656	8.491	48.502	12.6093	4.3727	50.85	10.557	56.2182	45.4818
5.455								42.178	11.3258	46.955	37.401	9.654	44.2748	13.9283	5.37971	48.168	10.7283	53.3356	43.0004
6	0.1585	0.132	0.1439	0.0428	46.0488	41.8071	12.4346	43.302	11.1848	48.1453	38.4587	10.651	41.0224	15.0203	6.2817	46.047	10.9004	51.0663	41.0277
6.061								43.415	11.1715	48.2651	38.5649	10.759	40.6892	15.1367	6.38125	45.826	10.9205	50.8304	40.8216
6.667								44.428	11.0587	49.3411	39.5149	11.804	37.644	16.2475	7.3605	43.769	11.1308	48.6408	38.8972
7.273								45.26	10.9741	50.2269	40.2931	12.789	35.0509	17.2717	8.30634	41.951	11.3562	46.7151	37.1869
7.879								45.947	10.9095	50.9596	40.9344	13.715	32.8353	18.2184	9.21163	40.337	11.5938	45.0136	35.6604
8	0.1319	0.0916	0.1532	0.0583	38.3207	44.509	16.9378	46.07	10.8984	51.0909	41.0491	13.894	32.4302	18.3999	9.38814	40.036	11.6425	44.6972	35.3748
8.485								46.517	10.8591	51.5683	41.4657	14.585	30.9326	19.0965	10.0735	38.898	11.8404	43.5037	34.2923
9.091								46.99	10.8194	52.074	41.906	15.401	29.2924	19.9123	10.8897	37.609	12.0937	42.1573	33.0607
9.697								47.384	10.7877	52.4957	42.2723	16.166	27.8715	20.6717	11.6603	36.45	12.3509	40.9519	31.9481
10	0.1153	0.0619	0.1581	0.0707	33.498	45.9326	20.5404	47.556	10.7743	52.6798	42.4322	16.531	27.231	21.0326	12.0294	35.914	12.4804	40.3962	31.4318
10.303								47.713	10.7622	52.848	42.578	16.883	26.635	21.3798	12.3862	35.404	12.6102	39.8685	30.9395
10.909								47.988	10.7416	53.1427	42.8333	17.554	25.5554	22.04	13.068	34.458	12.8691	38.8924	30.0236
11.515								48.218	10.7247	53.3892	43.0468	18.183	24.6071	22.6573	13.7087	33.599	13.1265	38.0094	29.1886
12	0.1042	0.043	0.1594	0.0795	30.2731	46.3103	23.097	48.375	10.7134	53.5576	43.1924	18.657	23.9309	23.1218	14.1922	32.968	13.3301	37.3627	28.5733
12.121								48.411	10.7109	53.5962	43.2258	18.772	23.7716	23.2344	14.3096	32.817	13.3808	37.2082	28.4258
12.727								48.572	10.6995	53.769	43.375	19.324	23.032	23.7747	14.8733	32.104	13.6306	36.48	27.728
13.333								48.707	10.6901	53.9138	43.5002	19.84	22.3766	24.2795	15.4005	31.453	13.8749	35.8171	27.0889
13.939								48.82	10.6824	54.0351	43.6049	20.324	21.7919	24.753	15.895	30.855	14.1136	35.2098	26.5002
14.545								48.915	10.6759	54.1371	43.6929	20.778	21.2685	25.1972	16.3588	30.307	14.3454	34.6546	25.9594
15	0.0949	0.0222	0.1615	0.0889	27.5712	46.9204	25.828	48.975	10.6719	54.2015	43.7485	21.1	20.9114	25.5123	16.6877	29.925	14.5146	34.2685	25.5815
15.152								48.994	10.6706	54.222	43.766	21.203	20.7996	25.6131	16.7929	29.803	14.57	34.1453	25.4607
15.758								49.06	10.6662	54.2928	43.8272	21.602	20.3772	26.0039	17.2001	29.338	14.7875	33.6764	24.9996
16.364								49.114	10.6626	54.3508	43.8772	21.976	19.9962	26.3704	17.5816	28.91	14.9969	33.2456	24.5744
16.97								49.159	10.6596	54.3992	43.9188	22.327	19.6515	26.7146	17.9394	28.514	15.1987	32.8478	24.1802
17.576								49.196	10.6572	54.4389	43.9531	22.656	19.3391	27.0375	18.2745	28.147	15.393	32.4797	23.8143
18.182								49.226	10.6552	54.4711	43.9809	22.965	19.0549	27.341	18.589	27.808	15.579	32.1402	23.4758
18.788								49.251	10.6536	54.498	44.004	23.256	18.7952	27.627	18.885	27.493	15.7575	31.8252	23.1608
19.394								49.271	10.6523	54.5195	44.0225	23.528	18.5592	27.8946	19.1614	27.201	15.9281	31.5336	22.8684
20								49.286	10.6513	54.5356	44.0364	23.784	18.3429	28.1467	19.4213	26.93	16.091	31.2633	22.5967
20.606								49.298	10.6505	54.5485	44.0475	24.025	18.1442	28.3842	19.6658	26.677	16.2471	31.0112	22.3428
21.212								49.307	10.6499	54.5582	44.0558	24.251	17.9622	28.607	19.895	26.442	16.3956	30.7773	22.1067
21.818								49.314	10.6495	54.5657	44.0623	24.463	17.7952	28.8162	20.1098	26.223	16.5372	30.5596	21.8864
22.424								49.318	10.6492	54.57	44.066	24.663	17.6409	29.0138	20.3122	26.019	16.6719	30.3569	21.6811
23.03								49.321	10.649	54.5732	44.0688	24.851	17.4986	29.1996	20.5024	25.828	16.8006	30.1673	21.4887
23.636								49.323	10.6489	54.5754	44.0706	25.028	17.367	29.3746	20.6814	25.65	16.9227	29.9907	21.3093
24.242								49.323	10.6489	54.5754	44.0706	25.194	17.2457	29.5389	20.8491	25.483	17.0393	29.8251	21.1409
24.848								49.322	10.649	54.5743	44.0697	25.35	17.1336	29.6934	21.0066	25.328	17.1493	29.6716	20.9844
25.455								49.32	10.6491	54.5721	44.0679	25.497	17.0295	29.839	21.155	25.182	17.2544	29.527	20.837
26.061								49.318	10.6492	54.57	44.066	25.636	16.9324	29.9768	21.2952	25.046	17.3537	29.3924	20.6996
26.667								49.315	10.6494	54.5668	44.0632	25.766	16.8429	30.1057	21.4263	24.918	17.4485	29.2658	20.5702
27.273								49.312	10.6496	54.5635	44.0605	25.889	16.7592	30.2278	21.5502	24.799	17.5376	29.1482	20.4498
27.879								49.308	10.6499	54.5592	44.0568	26.005	16.6813	30.343	21.667	24.687	17.6225	29.0375	20.3365
28.485								49.304	10.6501	54.5549	44.0531	26.114	16.6089	30.4512	21.7768	24.582	17.703	28.9338	20.2302
29.091								49.3	10.6504	54.5506	44.0494	26.216	16.5418	30.5526	21.8794	24.483	17.7796	28.836	20.13
29.697								49.296	10.6506	54.5463	44.0457	26.313	16.4786	30.649	21.977	24.391	17.8515	28.7452	20.0368
30	0.0824	-0.0015	0.1606	0.1012	23.9396	46.6589	29.4015	49.294	10.6508	54.5442	44.0438	26.359	16.4489	30.6948	22.0232	24.347	17.8862	28.7017	19.9923
30.303								49.292	10.6509	54.542	44.042	26.404	16.4199	30.7395	22.0685	24.304	17.9201	28.6593	19.9487
30.909								49.288	10.6512	54.5377	44.0383	26.49	16.365	30.8251	22.1549	24.222	17.9854	28.5784	19.8656
31.515								49.284	10.6514	54.5334	44.0346	26.571	16.3136	30.9057	22.2363	24.146	18.0463	28.5035	19.7885
32.121								49.279	10.6518	54.5281	44.0299	26.647	16.2658	30.9814	22.3126	24.074	18.1044	28.4325	19.7155
32.727								49.275	10.652	54.5238	44.0262	26.718	16.2215	31.0521	22.3839	24.006	18.1597	28.3654	19.6466
33.333								49.271	10.6523	54.5195	44.0225	26.786	16.1793	31.1198	22.4522	23.943	18.2113	28.3033	19.5827
33.939								49.267	10.6525	54.5152	44.0188	26.85	16.1399	31.1836	22.5164	23.883	18.2607	28.2442	19.5218
34.545								49.263	10.6528	54.5109	44.0151	26.91	16.1032	31.2434	22.5766	23.827	18.3071	28.189	19.465
35.152								49.26	10.653	54.5077	44.0123	26.967	16.0685	31.3002	22.6338	23.774	18.3512	28.1368	19.4112
35.758								49.256	10.6533	54.5034	44.0086	27.02	16.0364	31.353	22.687	23.724	18.3931	28.0876	19.3604
36.364								49.252	10.6535	54.4991	44.0049	27.07	16.0063	31.4029	22.7371	23.677	18.4326	28.0413	19.3127
36.97								49.249	10.6537	54.4958	44.0022	27.118	15.9775	31.4508	22.7852	23.633	18.4698	27.998	19.268
37.576								49.246	10.6539	54.4926	43.9994	27.163	15.9507	31.4957	22.8303	23.592	18.5046	27.9576	19.2264
38.182								49.242	10.6542	54.4883	43.9957	27.205	15.9258	31.5376	22.8724	23.553	18.5379	27.9192	19.1868
38.788								49.239	10.6544	54.4851	43.9929	27.245	15.9021	31.5775	22.9125	23.516	18.5695	27.8828	19.1492
39.394								49.236	10.6546	54.4819	43.9901	27.282	15.8803	31.6145	22.9495	23.481	18.5995	27.8484	19.1136
40								49.234	10.6547	54.4797	43.9883	27.318	15.8592	31.6504	22.9856	23.449	18.6271	27.8169	19.0811
40.606								49.231	10.6549	54.4765	43.9855	27.351	15.8399	31.6834	23.0186	23.418	18.6539	27.7864	19.0496
41.212								49.228	10.6551	54.4733	43.9827	27.383	15.8212	31.7153	23.0507	23.389	18.679	27.7578	19.0202
41.818								49.226	10.6552	54.4711	43.9809	27.412	15.8044	31.7443	23.0797	23.362	18.7025	27.7313	18.9927
42.424								49.223	10.6554	54.4679	43.9781	27.44	15.7881	31.7723	23.1077	23.336	18.7252	27.7057	18.9663
43.03								49.221	10.6555	54.4658	43.9762	27.467	15.7725	31.7992	23.1348	23.312	18.7461	27.6821	18.9419
43.636								49.219	10.6557	54.4636	43.9744	27.492	15.7581	31.8242	23.1598	23.289	18.7663	27.6595	18.9185
44.242								49.217	10.6558	54.4615	43.9725	27.515	15.7449	31.8472	23.1828	23.268	18.7847	27.6388	18.8972
44.848								49.215	10.6559	54.4593	43.9707	27.538	15.7317	31.8702	23.2058	23.247	18.8032	27.6182	18.8758
45.455								49.213	10.6561	54.4572	43.9688	27.559	15.7197	31.8912	23.2268	23.228	18.8199	27.5995	18.8565
46.061								49.211	10.6562	54.455	43.967	27.578	15.7088	31.9102	23.2458	23.21	18.8358	27.5818	18.8382
46.667								49.21	10.6563	54.4539	43.9661	27.597	15.698	31.9292	23.2648	23.193	18.8508	27.5651	18.8209
47.273								49.208	10.6564	54.4518	43.9642	27.615	15.6877	31.9472	23.2828	23.177	18.865	27.5493	18.8047
47.879								49.207	10.6565	54.4507	43.9633	27.631	15.6786	31.9632	23.2988	23.162	18.8783	27.5346	18.7894
48.485								49.205	10.6566	54.4486	43.9614	27.647	15.6695	31.9792	23.3148	23.148	18.8907	27.5208	18.7752
49.091								49.204	10.6567	54.4475	43.9605	27.662	15.6611	31.9942	23.3298	23.134	18.9032	27.5071	18.7609
49.697								49.203	10.6567	54.4464	43.9596	27.676	15.6531	32.0082	23.3438	23.122	18.9139	27.4953	18.7487
50.303								49.201	10.6569	54.4443	43.9577	27.689	15.6458	32.0212	23.3568	23.11	18.9246	27.4835	18.7365
50.909								49.2	10.6569	54.4432	43.9568	27.701	15.639	32.0332	23.3688	23.099	18.9344	27.4727	18.7253
51.515								49.199	10.657	54.4421	43.9559	27.713	15.6323	32.0452	23.3808	23.088	18.9442	27.4618	18.7142
52.121								49.198	10.6571	54.4411	43.9549	27.724	15.6261	32.0562	23.3918	23.078	18.9532	27.452	18.704
52.727								49.197	10.6571	54.44	43.954	27.734	15.6204	32.0662	23.4018	23.068	18.9621	27.4422	18.6938
53.333								49.196	10.6572	54.4389	43.9531	27.744	15.6148	32.0762	23.4118	23.06	18.9693	27.4343	18.6857
53.939								49.195	10.6573	54.4378	43.9522	27.754	15.6092	32.0862	23.4218	23.051	18.9774	27.4255	18.6765
54.545								49.194	10.6573	54.4368	43.9512	27.762	15.6047	32.0942	23.4298	23.043	18.9846	27.4176	18.6684
55.152								49.194	10.6573	54.4368	43.9512	27.771	15.5997	32.1032	23.4388	23.036	18.9909	27.4107	18.6613
55.758								49.193	10.6574	54.4357	43.9503	27.778	15.5958	32.1102	23.4458	23.029	18.9972	27.4039	18.6541
56.364								49.192	10.6574	54.4346	43.9494	27.786	15.5913	32.1182	23.4538	23.022	19.0035	27.397	18.647
56.97								49.192	10.6574	54.4346	43.9494	27.793	15.5874	32.1252	23.4608	23.016	19.0089	27.3911	18.6409
57.576								49.191	10.6575	54.4335	43.9485	27.799	15.584	32.1312	23.4668	23.01	19.0143	27.3852	18.6348
58.182								49.19	10.6576	54.4325	43.9475	27.806	15.5801	32.1382	23.4738	23.004	19.0197	27.3793	18.6287
58.788								49.19	10.6576	54.4325	43.9475	27.811	15.5773	32.1432	23.4788	22.999	19.0242	27.3744	18.6236
59.394								49.189	10.6576	54.4314	43.9466	27.817	15.574	32.1492	23.4848	22.994	19.0287	27.3695	18.6185
60	0.0816	-0.0033	0.1606	0.1021	23.7071	46.6589	29.663	49.189	10.6576	54.4314	43.9466	27.822	15.5712	32.1542	23.4898	22.989	19.0332	27.3645	18.6135

## Sheet: Figure 9e, SN1
Time	aniline (Exp)	Benzyl_Bromide (Exp)	benzylaniline (Exp)	dibenzylaniline (Exp)	Aniline, yield	BnNHPh, yield	Bn2NPh, yield	Yield_BnNHPh	BnNHPh, Error range	BnNHPh, Error upper	BnNHPh, Error lower	Yield_Bn2NPh	Bn2NPh, Error range	Bn2NPh, Error upper	Bn2NPh, Error lower	Yield_Aniline	Aniline, Error range	Aniline, Error upper	Aniline, Error lower
min	mol/L	mol/L	mol/L	mol/L	%	%		%	%			%				%	%
0	0.3442	0.3614	0	0	100	0	0	3.905e-18	100	7.81e-18	0	3.905e-18	100	7.81e-18	0	100	10.0041	110.004	89.9959
1.667e-12								3.906e-18	100	7.812e-18	0	3.905e-18	100	7.81e-18	0	100	10.0041	110.004	89.9959
1.667e-10								9.606e-18	100	1.9212e-17	0	3.905e-18	100	7.81e-18	0	100	10.0041	110.004	89.9959
1.667e-08								5.702e-14	100	1.1404e-13	2.90301e-28	3.905e-18	100	7.81e-18	0	100	10.0041	110.004	89.9959
1.667e-06								5.701e-10	100	1.1402e-09	2.92513e-20	3.906e-18	100	7.812e-18	0	100	10.0041	110.004	89.9959
0.0001667								5.692e-06	99.9999	1.1384e-05	2.9159e-12	8.858e-14	100	1.7716e-13	7.06819e-28	100	10.0041	110.004	89.9959
0.0167								0.0487	99.5628	0.0971871	0.000212933	6.498e-06	99.9999	1.2996e-05	3.80016e-12	99.951	10.0041	109.95	89.9518
0.6061								7.339	53.203	11.2436	3.43443	0.1596	98.575	0.316926	0.0022743	92.501	10.0086	101.759	83.2429
1	0.3088	0.3183	0.0401	0.0015	89.7153	11.6502	0.435793	11.675	38.0029	16.1118	7.23816	0.4258	96.2482	0.835625	0.015975	87.899	10.0137	96.7009	79.0971
1.212								13.798	32.6466	18.3026	9.29342	0.6113	94.6631	1.18998	0.0326246	85.591	10.0173	94.1649	77.0171
1.818								19.154	23.2555	23.6084	14.6996	1.27	89.266	2.40368	0.136321	79.577	10.0315	87.5598	71.5942
2	0.2659	0.2723	0.0757	0.0067	77.2516	21.993	1.94654	20.577	21.4973	25.0005	16.1535	1.498	87.4792	2.80844	0.187561	77.925	10.0372	85.7465	70.1035
2.424								23.613	18.4868	27.9783	19.2477	2.072	83.1571	3.79502	0.348984	74.315	10.0533	81.7861	66.8439
3.03								27.341	15.8457	31.6734	23.0086	2.968	76.8873	5.25002	0.685984	69.69	10.0847	76.718	62.662
3.636								30.469	14.2755	34.8186	26.1194	3.924	70.789	6.70176	1.14624	65.607	10.1273	72.2512	58.9628
4	0.201	0.193	0.1211	0.0237	58.3963	35.183	6.88553	32.103	13.631	36.479	27.727	4.514	67.3062	7.5522	1.4758	63.383	10.1591	69.8221	56.9439
4.242								33.103	13.2855	37.5009	28.7051	4.911	65.0758	8.10687	1.71513	61.986	10.1829	68.298	55.674
4.848								35.326	12.6306	39.7879	30.8641	5.911	59.8346	9.44782	2.37418	58.763	10.2525	64.7877	52.7383
5.455								37.209	12.1791	41.7407	32.6773	6.908	55.1057	10.7147	3.10129	55.883	10.3367	61.6595	50.1065
6	0.1585	0.132	0.1439	0.0428	46.0488	41.8071	12.4346	38.658	11.8852	43.2526	34.0634	7.795	51.2772	11.7921	3.79794	53.547	10.4253	59.1295	47.9645
6.061								38.807	11.8573	43.4085	34.2055	7.892	50.8787	11.9073	3.87665	53.301	10.4359	58.8635	47.7385
6.667								40.167	11.6211	44.8349	35.4991	8.854	47.1294	13.0268	4.68116	50.979	10.5499	56.3572	45.6008
7.273								41.327	11.4436	46.0563	36.5977	9.79	43.8118	14.0792	5.50083	48.883	10.6781	54.1028	43.6632
7.879								42.318	11.3074	47.103	37.533	10.695	40.8862	15.0678	6.32222	46.987	10.8196	52.0708	41.9032
8	0.1319	0.0916	0.1532	0.0583	38.3207	44.509	16.9378	42.498	11.284	47.2935	37.7025	10.872	40.3443	15.2582	6.48576	46.629	10.8495	51.688	41.57
8.485								43.166	11.2011	48.0011	38.3309	11.567	38.307	15.998	7.13603	45.267	10.9735	50.2344	40.2996
9.091								43.893	11.1168	48.7725	39.0135	12.405	36.0316	16.8747	7.93528	43.702	11.1384	48.5697	38.8343
9.697								44.518	11.0492	49.4369	39.5991	13.208	34.023	17.7018	8.71425	42.275	11.313	47.0576	37.4924
10	0.1153	0.0619	0.1581	0.0707	33.498	45.9326	20.5404	44.796	11.0204	49.7327	39.8593	13.596	33.1087	18.0975	9.09454	41.608	11.4036	46.3528	36.8632
10.303								45.054	10.9944	50.0074	40.1006	13.975	32.2493	18.4818	9.46816	40.971	11.4959	45.681	36.261
10.909								45.515	10.9496	50.4987	40.5313	14.708	30.6767	19.2199	10.1961	39.777	11.6856	44.4252	35.1288
11.515								45.913	10.9126	50.9233	40.9027	15.406	29.2827	19.9173	10.8947	38.681	11.8808	43.2766	34.0854
12	0.1042	0.043	0.1594	0.0795	30.2731	46.3103	23.097	46.191	10.8876	51.2201	41.1619	15.941	28.2782	20.4488	11.4332	37.868	12.0401	42.4274	33.3086
12.121								46.255	10.8819	51.2884	41.2216	16.071	28.0421	20.5777	11.5643	37.674	12.0801	42.2251	33.1229
12.727								46.55	10.8563	51.6036	41.4964	16.704	26.9355	21.2033	12.2047	36.746	12.2824	41.2593	32.2327
13.333								46.804	10.8348	51.8751	41.7329	17.306	25.946	21.7962	12.8158	35.89	12.4863	40.3713	31.4087
13.939								47.023	10.8167	52.1093	41.9367	17.877	25.061	22.3572	13.3968	35.099	12.691	39.5534	30.6446
14.545								47.212	10.8014	52.3116	42.1124	18.42	24.265	22.8896	13.9504	34.368	12.8951	38.7998	29.9362
15	0.0949	0.0222	0.1615	0.0889	27.5712	46.9204	25.828	47.336	10.7915	52.4443	42.2277	18.809	23.7208	23.2706	14.3474	33.855	13.0475	38.2722	29.4378
15.152								47.375	10.7884	52.486	42.264	18.936	23.5476	23.395	14.477	33.69	13.0982	38.1028	29.2772
15.758								47.514	10.7776	52.6349	42.3931	19.425	22.9011	23.8735	14.9765	33.061	13.2993	37.4579	28.6641
16.364								47.635	10.7682	52.7644	42.5056	19.889	22.3161	24.3275	15.4505	32.476	13.4981	36.8596	28.0924
16.97								47.738	10.7603	52.8748	42.6012	20.329	21.786	24.7579	15.9001	31.933	13.6933	36.3057	27.5603
17.576								47.827	10.7536	52.9701	42.6839	20.746	21.3046	25.1659	16.3261	31.427	13.8849	35.7906	27.0634
18.182								47.903	10.7479	53.0516	42.7544	21.142	20.8657	25.5534	16.7306	30.955	14.0727	35.3112	26.5988
18.788								47.967	10.7431	53.1202	42.8138	21.518	20.4647	25.9216	17.1144	30.515	14.2559	34.8652	26.1648
19.394								48.022	10.739	53.1791	42.8649	21.874	20.0987	26.2704	17.4776	30.104	14.4345	34.4494	25.7586
20								48.069	10.7356	53.2295	42.9085	22.211	19.7641	26.6008	17.8212	29.72	14.6081	34.0615	25.3785
20.606								48.108	10.7327	53.2713	42.9447	22.531	19.4566	26.9148	18.1472	29.36	14.777	33.6985	25.0215
21.212								48.141	10.7303	53.3067	42.9753	22.835	19.1734	27.2132	18.4568	29.024	14.9402	33.3602	24.6878
21.818								48.169	10.7283	53.3367	43.0013	23.123	18.913	27.4963	18.7497	28.708	15.0988	33.0426	24.3734
22.424								48.192	10.7266	53.3614	43.0226	23.395	18.6738	27.7637	19.0263	28.413	15.2515	32.7464	24.0796
23.03								48.211	10.7252	53.3817	43.0403	23.654	18.4521	28.0186	19.2894	28.135	15.3995	32.4677	23.8023
23.636								48.226	10.7241	53.3978	43.0542	23.899	18.2475	28.26	19.538	27.875	15.5417	32.2073	23.5427
24.242								48.238	10.7233	53.4107	43.0653	24.132	18.0576	28.4896	19.7744	27.63	15.6792	31.9622	23.2978
24.848								48.247	10.7226	53.4203	43.0737	24.352	17.8822	28.7067	19.9973	27.4	15.8113	31.7323	23.0677
25.455								48.255	10.722	53.4289	43.0811	24.562	17.7184	28.914	20.21	27.184	15.9382	31.5166	22.8514
26.061								48.26	10.7217	53.4343	43.0857	24.76	17.5671	29.1096	20.4104	26.98	16.0606	31.3132	22.6468
26.667								48.263	10.7215	53.4375	43.0885	24.948	17.4262	29.2955	20.6005	26.789	16.1775	31.1228	22.4552
27.273								48.265	10.7213	53.4396	43.0904	25.126	17.2951	29.4716	20.7804	26.608	16.2903	30.9425	22.2735
27.879								48.266	10.7212	53.4407	43.0913	25.296	17.1722	29.6399	20.9521	26.438	16.3982	30.7733	22.1027
28.485								48.266	10.7212	53.4407	43.0913	25.456	17.0583	29.7984	21.1136	26.278	16.5013	30.6142	21.9418
29.091								48.265	10.7213	53.4396	43.0904	25.608	16.9519	29.949	21.267	26.127	16.6003	30.4642	21.7898
29.697								48.263	10.7215	53.4375	43.0885	25.753	16.8518	30.0928	21.4132	25.984	16.6953	30.3221	21.6459
30	0.0824	-0.0015	0.1606	0.1012	23.9396	46.6589	29.4015	48.262	10.7215	53.4364	43.0876	25.822	16.8047	30.1613	21.4827	25.916	16.741	30.2546	21.5774
30.303								48.26	10.7217	53.4343	43.0857	25.89	16.7586	30.2288	21.5512	25.85	16.7856	30.1891	21.5109
30.909								48.257	10.7219	53.4311	43.0829	26.02	16.6713	30.3579	21.6821	25.723	16.8724	30.0631	21.3829
31.515								48.254	10.7221	53.4278	43.0802	26.143	16.5897	30.48	21.806	25.603	16.9553	29.9441	21.2619
32.121								48.25	10.7224	53.4236	43.0764	26.26	16.5131	30.5963	21.9237	25.489	17.0351	29.8311	21.1469
32.727								48.246	10.7227	53.4193	43.0727	26.371	16.4412	30.7067	22.0353	25.382	17.1108	29.7251	21.0389
33.333								48.242	10.723	53.415	43.069	26.477	16.3733	30.8121	22.1419	25.281	17.1829	29.625	20.937
33.939								48.238	10.7233	53.4107	43.0653	26.577	16.3098	30.9117	22.2423	25.185	17.2522	29.53	20.84
34.545								48.233	10.7236	53.4053	43.0607	26.672	16.2502	31.0062	22.3378	25.095	17.3178	29.4409	20.7491
35.152								48.229	10.7239	53.401	43.057	26.762	16.1942	31.0959	22.4281	25.009	17.381	29.3558	20.6622
35.758								48.224	10.7243	53.3957	43.0523	26.847	16.1417	31.1806	22.5134	24.929	17.4403	29.2767	20.5813
36.364								48.22	10.7246	53.3914	43.0486	26.928	16.0922	31.2613	22.5947	24.852	17.4978	29.2006	20.5034
36.97								48.215	10.7249	53.386	43.044	27.005	16.0455	31.3381	22.6719	24.78	17.552	29.1294	20.4306
37.576								48.211	10.7252	53.3817	43.0403	27.079	16.0009	31.4119	22.7461	24.711	17.6043	29.0612	20.3608
38.182								48.206	10.7256	53.3764	43.0356	27.148	15.9596	31.4807	22.8153	24.646	17.6539	28.997	20.295
38.788								48.202	10.7259	53.3721	43.0319	27.214	15.9204	31.5466	22.8814	24.584	17.7015	28.9357	20.2323
39.394								48.197	10.7262	53.3667	43.0273	27.276	15.8838	31.6085	22.9435	24.526	17.7463	28.8784	20.1736
40								48.193	10.7265	53.3624	43.0236	27.336	15.8486	31.6684	23.0036	24.471	17.789	28.8241	20.1179
40.606								48.189	10.7268	53.3581	43.0199	27.392	15.816	31.7243	23.0597	24.419	17.8296	28.7728	20.0652
41.212								48.185	10.7271	53.3539	43.0161	27.446	15.7847	31.7783	23.1137	24.369	17.8688	28.7235	20.0145
41.818								48.181	10.7274	53.3496	43.0124	27.496	15.7558	31.8282	23.1638	24.322	17.9059	28.6771	19.9669
42.424								48.178	10.7276	53.3463	43.0097	27.545	15.7277	31.8772	23.2128	24.278	17.9408	28.6337	19.9223
43.03								48.174	10.7279	53.3421	43.0059	27.59	15.702	31.9222	23.2578	24.236	17.9742	28.5922	19.8798
43.636								48.17	10.7282	53.3378	43.0022	27.634	15.6769	31.9662	23.3018	24.196	18.0061	28.5528	19.8392
44.242								48.167	10.7284	53.3346	42.9994	27.675	15.6537	32.0072	23.3428	24.158	18.0366	28.5153	19.8007
44.848								48.164	10.7286	53.3313	42.9967	27.714	15.6317	32.0462	23.3818	24.122	18.0656	28.4798	19.7642
45.455								48.161	10.7288	53.3281	42.9939	27.751	15.6109	32.0832	23.4188	24.088	18.0931	28.4463	19.7297
46.061								48.158	10.7291	53.3249	42.9911	27.787	15.5907	32.1192	23.4548	24.056	18.119	28.4147	19.6973
46.667								48.155	10.7293	53.3217	42.9883	27.82	15.5723	32.1522	23.4878	24.025	18.1442	28.3842	19.6658
47.273								48.152	10.7295	53.3185	42.9855	27.852	15.5545	32.1842	23.5198	23.996	18.1679	28.3556	19.6364
47.879								48.149	10.7297	53.3153	42.9827	27.882	15.5379	32.2143	23.5497	23.969	18.19	28.329	19.609
48.485								48.147	10.7299	53.3131	42.9809	27.911	15.5218	32.2433	23.5787	23.942	18.2121	28.3023	19.5817
49.091								48.144	10.7301	53.3099	42.9781	27.938	15.5069	32.2703	23.6057	23.918	18.2318	28.2787	19.5573
49.697								48.142	10.7302	53.3077	42.9763	27.964	15.4926	32.2964	23.6316	23.894	18.2516	28.255	19.533
50.303								48.139	10.7305	53.3045	42.9735	27.989	15.4789	32.3214	23.6566	23.872	18.2698	28.2334	19.5106
50.909								48.137	10.7306	53.3024	42.9716	28.012	15.4663	32.3444	23.6796	23.851	18.2872	28.2127	19.4893
51.515								48.135	10.7307	53.3002	42.9698	28.034	15.4543	32.3665	23.7015	23.831	18.3038	28.193	19.469
52.121								48.133	10.7309	53.2981	42.9679	28.055	15.4429	32.3875	23.7225	23.812	18.3196	28.1743	19.4497
52.727								48.131	10.731	53.296	42.966	28.075	15.432	32.4075	23.7425	23.793	18.3354	28.1555	19.4305
53.333								48.129	10.7312	53.2938	42.9642	28.094	15.4217	32.4266	23.7614	23.776	18.3496	28.1388	19.4132
53.939								48.128	10.7313	53.2927	42.9633	28.112	15.412	32.4446	23.7794	23.76	18.3629	28.123	19.397
54.545								48.126	10.7314	53.2906	42.9614	28.13	15.4022	32.4626	23.7974	23.745	18.3755	28.1083	19.3817
55.152								48.124	10.7315	53.2885	42.9595	28.146	15.3936	32.4787	23.8133	23.73	18.3881	28.0935	19.3665
55.758								48.123	10.7316	53.2874	42.9586	28.161	15.3855	32.4937	23.8283	23.716	18.3998	28.0797	19.3523
56.364								48.121	10.7318	53.2852	42.9568	28.176	15.3774	32.5087	23.8433	23.703	18.4107	28.0669	19.3391
56.97								48.12	10.7318	53.2842	42.9558	28.19	15.3699	32.5228	23.8572	23.69	18.4217	28.0541	19.3259
57.576								48.119	10.7319	53.2831	42.9549	28.203	15.3629	32.5358	23.8702	23.678	18.4318	28.0423	19.3137
58.182								48.117	10.7321	53.2809	42.9531	28.216	15.356	32.5488	23.8832	23.667	18.4411	28.0314	19.3026
58.788								48.116	10.7321	53.2799	42.9521	28.228	15.3495	32.5609	23.8951	23.656	18.4504	28.0206	19.2914
59.394								48.115	10.7322	53.2788	42.9512	28.239	15.3437	32.5719	23.9061	23.646	18.4588	28.0108	19.2812
60	0.0816	-0.0033	0.1606	0.1021	23.7071	46.6589	29.663	48.114	10.7323	53.2777	42.9503	28.25	15.3378	32.5829	23.9171	23.636	18.4673	28.0009	19.2711

## Sheet: Figure 9f, borderline
Time	aniline (Exp)	Benzyl_Bromide (Exp)	benzylaniline (Exp)	dibenzylaniline (Exp)	Aniline, yield	BnNHPh, yield	Bn2NPh, yield	Yield_BnNHPh	BnNHPh, Error range	BnNHPh, Error upper	BnNHPh, Error lower	Yield_Bn2NPh	Bn2NPh, Error range	Bn2NPh, Error upper	Bn2NPh, Error lower	Yield_Aniline	Aniline, Error range	Aniline, Error upper	Aniline, Error lower
min	mol/L	mol/L	mol/L	mol/L	%	%		%	%			%				%	%
0	0.3442	0.3614	0	0	100	0	0	3.905e-18	100	7.81e-18	0	3.905e-18	100	7.81e-18	0	100	10.0041	110.004	89.9959
1.667e-12								4.924e-12	100	9.848e-12	2.18266e-24	3.905e-18	100	7.81e-18	0	100	10.0041	110.004	89.9959
1.667e-10								4.924e-10	100	9.848e-10	2.18212e-20	3.908e-18	100	7.816e-18	0	100	10.0041	110.004	89.9959
1.667e-08								4.924e-08	100	9.848e-08	2.18212e-16	3.676e-17	100	7.352e-17	0	100	10.0041	110.004	89.9959
1.667e-06								4.924e-06	100	9.848e-06	2.18212e-12	3.286e-13	100	6.572e-13	9.69352e-27	100	10.0041	110.004	89.9959
0.0001667								0.0004977	99.9955	0.000995378	2.22929e-08	3.314e-09	100	6.628e-09	9.88434e-19	100	10.0041	110.004	89.9959
0.0167								0.0951	99.1482	0.18939	0.000810103	6.094e-05	99.9995	0.00012188	3.34231e-10	99.905	10.0041	109.9	89.9104
0.6061								8.514	48.4135	12.6359	4.39207	0.2833	97.4861	0.559478	0.00712194	91.203	10.0098	100.332	82.0737
1	0.3088	0.3183	0.0401	0.0015	89.7153	11.6502	0.435793	13.314	33.7697	17.8101	8.81791	0.7356	93.6172	1.42425	0.0469516	85.95	10.0167	94.5593	77.3407
1.212								15.612	28.8896	20.1222	11.1018	1.044	91.0778	1.99485	0.0931474	83.344	10.0216	91.6964	74.9916
1.818								21.242	20.7576	25.6513	16.8327	2.106	82.9088	3.85206	0.35994	76.651	10.0422	84.3484	68.9536
2	0.2659	0.2723	0.0757	0.0067	77.2516	21.993	1.94654	22.696	19.3018	27.0767	18.3153	2.465	80.3378	4.44533	0.484673	74.839	10.0506	82.3608	67.3172
2.424								25.731	16.8669	30.071	21.391	3.348	74.3933	5.83869	0.857312	70.921	10.0748	78.0662	63.7758
3.03								29.327	14.7928	33.6653	24.9887	4.685	66.3346	7.79278	1.57722	65.988	10.1226	72.6677	59.3083
3.636								32.222	13.5881	36.6003	27.8437	6.058	59.1074	9.63873	2.47727	61.72	10.1878	68.0079	55.4321
4	0.201	0.193	0.1211	0.0237	58.3963	35.183	6.88553	33.685	13.0997	38.0976	29.2724	6.883	55.2187	10.6837	3.0823	59.432	10.2361	65.5155	53.3485
4.242								34.562	12.8394	38.9996	30.1244	7.429	52.8159	11.3527	3.50531	58.009	10.2722	63.9678	52.0502
4.848								36.462	12.3481	40.9644	31.9596	8.772	47.4351	12.933	4.61099	54.766	10.3765	60.4488	49.0832
5.455								38.01	12.0114	42.5755	33.4445	10.071	42.8749	14.3889	5.75307	51.919	10.5005	57.3708	46.4672
6	0.1585	0.132	0.1439	0.0428	46.0488	41.8071	12.4346	39.16	11.7929	43.7781	34.5419	11.193	39.3857	15.6014	6.78455	49.648	10.6281	54.9247	44.3713
6.061								39.275	11.7724	43.8986	34.6514	11.314	39.0323	15.7301	6.89788	49.41	10.6433	54.6688	44.1512
6.667								40.313	11.5976	44.9883	35.6377	12.497	35.7932	16.9701	8.02393	47.19	10.8032	52.288	42.092
7.273								41.166	11.467	45.8865	36.4455	13.617	33.0602	18.1188	9.11519	45.217	10.9783	50.1811	40.2529
7.879								41.87	11.3673	46.6295	37.1105	14.673	30.7492	19.1848	10.1612	43.457	11.1666	48.3097	38.6043
8	0.1319	0.0916	0.1532	0.0583	38.3207	44.509	16.9378	41.995	11.3503	46.7615	37.2285	14.877	30.3302	19.3892	10.3648	43.129	11.2055	47.9618	38.2962
8.485								42.45	11.2902	47.2427	37.6573	15.666	28.7878	20.1759	11.1561	41.884	11.3653	46.6443	37.1237
9.091								42.931	11.2296	47.752	38.11	16.598	27.1159	21.0987	12.0973	40.471	11.5726	45.1545	35.7875
9.697								43.329	11.1816	48.1739	38.4841	17.471	25.6851	21.9584	12.9836	39.2	11.7857	43.82	34.58
10	0.1153	0.0619	0.1581	0.0707	33.498	45.9326	20.5404	43.501	11.1615	48.3564	38.6456	17.886	25.0475	22.366	13.406	38.612	11.8938	43.2045	34.0195
10.303								43.659	11.1433	48.524	38.794	18.288	24.4546	22.7602	13.8158	38.053	12.0027	42.6204	33.4856
10.909								43.932	11.1125	48.8139	39.0501	19.052	23.3914	23.5085	14.5955	37.016	12.2216	41.5399	32.4921
11.515								44.159	11.0875	49.0551	39.2629	19.766	22.4686	24.2071	15.3249	36.075	12.4408	40.563	31.587
12	0.1042	0.043	0.1594	0.0795	30.2731	46.3103	23.097	44.313	11.0709	49.2189	39.4071	20.303	21.8167	24.7324	15.8736	35.384	12.6154	39.8478	30.9202
12.121								44.348	11.0672	49.2561	39.4399	20.433	21.664	24.8596	16.0064	35.219	12.6589	39.6773	30.7607
12.727								44.504	11.0507	49.422	39.586	21.056	20.9595	25.4692	16.6428	34.44	12.8743	38.8739	30.0061
13.333								44.633	11.0372	49.5592	39.7068	21.638	20.3399	26.0391	17.2369	33.73	13.0858	38.1438	29.3162
13.939								44.74	11.0261	49.6731	39.8069	22.181	19.7934	26.5714	17.7906	33.08	13.293	37.4773	28.6827
14.545								44.827	11.0173	49.7657	39.8883	22.687	19.3102	27.0679	18.3061	32.485	13.4949	36.8688	28.1012
15	0.0949	0.0222	0.1615	0.0889	27.5712	46.9204	25.828	44.883	11.0116	49.8253	39.9407	23.045	18.9828	27.4196	18.6704	32.072	13.6423	36.4474	27.6966
15.152								44.9	11.0099	49.8434	39.9566	23.161	18.8792	27.5336	18.7884	31.94	13.6907	36.3128	27.5672
15.758								44.959	11.0039	49.9063	40.0117	23.603	18.4953	27.9684	19.2376	31.439	13.8803	35.8028	27.0752
16.364								45.007	10.9991	49.9574	40.0566	24.015	18.1524	28.3743	19.6557	30.978	14.0634	35.3345	26.6215
16.97								45.046	10.9952	49.9989	40.0931	24.401	17.8437	28.755	20.047	30.554	14.2393	34.9047	26.2033
17.576								45.077	10.9921	50.0319	40.1221	24.76	17.5671	29.1096	20.4104	30.163	14.4084	34.509	25.817
18.182								45.102	10.9897	50.0586	40.1454	25.097	17.3163	29.4429	20.7511	29.802	14.5704	34.1443	25.4597
18.788								45.121	10.9878	50.0788	40.1632	25.411	17.0902	29.7538	21.0682	29.468	14.7257	33.8074	25.1286
19.394								45.136	10.9863	50.0948	40.1772	25.704	16.8854	30.0442	21.3638	29.16	14.8735	33.4971	24.8229
20								45.147	10.9852	50.1065	40.1875	25.978	16.6993	30.3162	21.6398	28.875	15.0144	33.2104	24.5396
20.606								45.155	10.9844	50.115	40.195	26.235	16.5294	30.5715	21.8985	28.611	15.1485	32.9451	24.2769
21.212								45.16	10.9839	50.1203	40.1997	26.474	16.3752	30.8092	22.1388	28.366	15.2762	32.6993	24.0327
21.818								45.163	10.9836	50.1235	40.2025	26.698	16.2339	31.0321	22.3639	28.138	15.3979	32.4707	23.8053
22.424								45.165	10.9834	50.1257	40.2043	26.908	16.1044	31.2414	22.5746	27.927	15.513	32.2593	23.5947
23.03								45.165	10.9834	50.1257	40.2043	27.104	15.9859	31.4368	22.7712	27.731	15.6221	32.0632	23.3988
23.636								45.164	10.9835	50.1246	40.2034	27.287	15.8774	31.6195	22.9545	27.549	15.7254	31.8812	23.2168
24.242								45.162	10.9837	50.1225	40.2015	27.458	15.7777	31.7902	23.1258	27.38	15.823	31.7123	23.0477
24.848								45.159	10.984	50.1193	40.1987	27.619	15.6854	31.9512	23.2868	27.222	15.9157	31.5546	22.8894
25.455								45.156	10.9843	50.1161	40.1959	27.769	15.6008	32.1012	23.4368	27.075	16.0033	31.4079	22.7421
26.061								45.152	10.9847	50.1118	40.1922	27.909	15.5229	32.2413	23.5767	26.939	16.0855	31.2723	22.6057
26.667								45.148	10.9851	50.1076	40.1884	28.041	15.4505	32.3735	23.7085	26.811	16.1639	31.1447	22.4773
27.273								45.144	10.9855	50.1033	40.1847	28.164	15.3839	32.4967	23.8313	26.693	16.2371	31.0272	22.3588
27.879								45.139	10.986	50.098	40.18	28.279	15.3223	32.612	23.946	26.582	16.3067	30.9166	22.2474
28.485								45.134	10.9865	50.0926	40.1754	28.387	15.2652	32.7203	24.0537	26.479	16.372	30.8141	22.1439
29.091								45.13	10.9869	50.0884	40.1716	28.488	15.2122	32.8217	24.1543	26.383	16.4334	30.7186	22.0474
29.697								45.125	10.9874	50.0831	40.1669	28.582	15.1635	32.916	24.248	26.293	16.4916	30.6291	21.9569
30	0.0824	-0.0015	0.1606	0.1012	23.9396	46.6589	29.4015	45.123	10.9876	50.0809	40.1651	28.627	15.1403	32.9612	24.2928	26.25	16.5196	30.5864	21.9136
30.303								45.121	10.9878	50.0788	40.1632	28.671	15.1177	33.0054	24.3366	26.209	16.5464	30.5456	21.8724
30.909								45.116	10.9883	50.0735	40.1585	28.753	15.0759	33.0878	24.4182	26.13	16.5983	30.4671	21.7929
31.515								45.112	10.9887	50.0692	40.1548	28.831	15.0365	33.1662	24.4958	26.057	16.6466	30.3946	21.7194
32.121								45.108	10.9891	50.0649	40.1511	28.904	14.9999	33.2396	24.5684	25.989	16.692	30.3271	21.6509
32.727								45.103	10.9896	50.0596	40.1464	28.972	14.966	33.3079	24.6361	25.925	16.7349	30.2635	21.5865
33.333								45.099	10.99	50.0554	40.1426	29.036	14.9343	33.3723	24.6997	25.865	16.7755	30.204	21.526
33.939								45.095	10.9904	50.0511	40.1389	29.095	14.9053	33.4317	24.7583	25.809	16.8135	30.1484	21.4696
34.545								45.092	10.9907	50.0479	40.1361	29.151	14.8779	33.488	24.814	25.757	16.849	30.0968	21.4172
35.152								45.088	10.991	50.0436	40.1324	29.204	14.8521	33.5414	24.8666	25.708	16.8827	30.0482	21.3678
35.758								45.085	10.9913	50.0404	40.1296	29.253	14.8284	33.5907	24.9153	25.662	16.9144	30.0026	21.3214
36.364								45.081	10.9917	50.0362	40.1258	29.299	14.8062	33.6371	24.9609	25.62	16.9435	29.9609	21.2791
36.97								45.078	10.992	50.033	40.123	29.342	14.7856	33.6804	25.0036	25.58	16.9714	29.9213	21.2387
37.576								45.075	10.9923	50.0298	40.1202	29.383	14.766	33.7217	25.0443	25.542	16.9979	29.8836	21.2004
38.182								45.072	10.9926	50.0266	40.1174	29.42	14.7484	33.759	25.081	25.507	17.0224	29.8489	21.1651
38.788								45.07	10.9928	50.0245	40.1155	29.456	14.7313	33.7953	25.1167	25.474	17.0456	29.8162	21.1318
39.394								45.067	10.9931	50.0213	40.1127	29.489	14.7158	33.8285	25.1495	25.444	17.0668	29.7865	21.1015
40								45.065	10.9933	50.0191	40.1109	29.52	14.7012	33.8598	25.1802	25.415	17.0873	29.7577	21.0723
40.606								45.062	10.9936	50.0159	40.1081	29.55	14.6871	33.89	25.21	25.388	17.1065	29.731	21.045
41.212								45.06	10.9938	50.0138	40.1062	29.577	14.6744	33.9173	25.2367	25.363	17.1243	29.7062	21.0198
41.818								45.058	10.994	50.0117	40.1043	29.603	14.6623	33.9435	25.2625	25.339	17.1414	29.6825	20.9955
42.424								45.056	10.9942	50.0096	40.1024	29.627	14.6511	33.9677	25.2863	25.317	17.1571	29.6607	20.9733
43.03								45.054	10.9944	50.0074	40.1006	29.649	14.6409	33.9899	25.3081	25.296	17.1722	29.6399	20.9521
43.636								45.053	10.9945	50.0064	40.0996	29.67	14.6312	34.0111	25.3289	25.277	17.1858	29.6211	20.9329
44.242								45.051	10.9947	50.0042	40.0978	29.69	14.6219	34.0312	25.3488	25.259	17.1988	29.6032	20.9148
44.848								45.049	10.9949	50.0021	40.0959	29.709	14.6131	34.0504	25.3676	25.242	17.211	29.5864	20.8976
45.455								45.048	10.995	50.001	40.095	29.726	14.6053	34.0676	25.3844	25.226	17.2226	29.5706	20.8814
46.061								45.047	10.9951	50	40.094	29.743	14.5975	34.0847	25.4013	25.211	17.2334	29.5557	20.8663
46.667								45.045	10.9953	49.9978	40.0922	29.758	14.5906	34.0999	25.4161	25.197	17.2435	29.5419	20.8521
47.273								45.044	10.9954	49.9968	40.0912	29.772	14.5842	34.114	25.43	25.184	17.253	29.529	20.839
47.879								45.043	10.9955	49.9957	40.0903	29.786	14.5778	34.1281	25.4439	25.171	17.2624	29.5161	20.8259
48.485								45.042	10.9956	49.9946	40.0894	29.798	14.5723	34.1402	25.4558	25.16	17.2704	29.5052	20.8148
49.091								45.041	10.9957	49.9936	40.0884	29.81	14.5668	34.1524	25.4676	25.149	17.2784	29.4943	20.8037
49.697								45.04	10.9958	49.9925	40.0875	29.821	14.5618	34.1635	25.4785	25.139	17.2857	29.4844	20.7936
50.303								45.039	10.9959	49.9915	40.0865	29.831	14.5572	34.1736	25.4884	25.13	17.2922	29.4755	20.7845
50.909								45.038	10.996	49.9904	40.0856	29.841	14.5527	34.1837	25.4983	25.121	17.2988	29.4666	20.7754
51.515								45.037	10.9961	49.9893	40.0847	29.85	14.5486	34.1927	25.5073	25.112	17.3054	29.4577	20.7663
52.121								45.037	10.9961	49.9893	40.0847	29.859	14.5445	34.2018	25.5162	25.105	17.3105	29.4508	20.7592
52.727								45.036	10.9962	49.9883	40.0837	29.867	14.5408	34.2099	25.5241	25.097	17.3163	29.4429	20.7511
53.333								45.035	10.9963	49.9872	40.0828	29.874	14.5377	34.217	25.531	25.09	17.3215	29.436	20.744
53.939								45.035	10.9963	49.9872	40.0828	29.882	14.534	34.2251	25.5389	25.084	17.3259	29.43	20.738
54.545								45.034	10.9964	49.9861	40.0819	29.888	14.5313	34.2311	25.5449	25.078	17.3303	29.4241	20.7319
55.152								45.033	10.9965	49.9851	40.0809	29.894	14.5286	34.2372	25.5508	25.072	17.3346	29.4181	20.7259
55.758								45.033	10.9965	49.9851	40.0809	29.9	14.5259	34.2432	25.5568	25.067	17.3383	29.4132	20.7208
56.364								45.032	10.9966	49.984	40.08	29.906	14.5232	34.2493	25.5627	25.062	17.342	29.4082	20.7158
56.97								45.032	10.9966	49.984	40.08	29.911	14.5209	34.2543	25.5677	25.057	17.3457	29.4033	20.7107
57.576								45.031	10.9967	49.9829	40.0791	29.915	14.5191	34.2584	25.5716	25.053	17.3486	29.3993	20.7067
58.182								45.031	10.9967	49.9829	40.0791	29.92	14.5168	34.2634	25.5766	25.049	17.3515	29.3954	20.7026
58.788								45.031	10.9967	49.9829	40.0791	29.924	14.515	34.2675	25.5805	25.045	17.3545	29.3914	20.6986
59.394								45.03	10.9968	49.9819	40.0781	29.928	14.5132	34.2715	25.5845	25.042	17.3567	29.3885	20.6955
60	0.0816	-0.0033	0.1606	0.1021	23.7071	46.6589	29.663	45.03	10.9968	49.9819	40.0781	29.932	14.5114	34.2756	25.5884	25.038	17.3596	29.3845	20.6915

## Sheet: SN2, 40C, 1.2eq
Time	aniline (Exp)	Benzyl_Bromide (Exp)	benzylaniline (Exp)	dibenzylaniline (Exp)	Aniline, yield	BnNHPh, yield	Bn2NPh, yield	BnBr, yield	dibenzylaniline	benzylaniline	Benzyl_Bromide	aniline	Yield_aniline	Aniline, Error range	Aniline, Error upper	Aniline, Error lower	Yield_BnNHPh	BnNHPh, Error range	BnNHPh, Error upper	BnNHPh, Error lower	Yield_Bn2NPh	Bn2NPh, Error range	Bn2NPh, Error upper	Bn2NPh, Error lower
min	mol/L	mol/L	mol/L	mol/L	%	%			mol/L	mol/L	mol/L	mol/L	%	%			%	%			%
0	0.343131	0.399404	0	0	100	0	0	120	0	0	0.399404	0.343131	100	10.0041	110.004	89.9959	3.91434e-18	100	7.82868e-18	0	3.91434e-18	100	7.82868e-18	0
1.667e-12									1e-20	1.3948e-14	0.399404	0.343131	100	10.0041	110.004	89.9959	4.06493e-12	100	8.12986e-12	1.48715e-24	3.91434e-18	100	7.82868e-18	0
1.667e-10									1.00018e-20	1.3948e-12	0.399404	0.343131	100	10.0041	110.004	89.9959	4.06493e-10	100	8.12985e-10	1.48713e-20	3.91487e-18	100	7.82973e-18	0
1.667e-08									2.80629e-20	1.3948e-10	0.399404	0.343131	100	10.0041	110.004	89.9959	4.06493e-08	100	8.12985e-08	1.48713e-16	9.17849e-18	100	1.8357e-17	0
1.667e-06									1.80639e-16	1.3948e-08	0.399404	0.343131	100	10.0041	110.004	89.9959	4.06493e-06	100	8.12985e-06	1.48713e-12	5.26454e-14	100	1.05291e-13	2.46125e-28
0.0001667									1.80628e-12	1.3948e-06	0.399403	0.34313	99.9996	10.0041	110.004	89.9955	0.000406491	99.9963	0.000812966	1.48708e-08	5.26412e-10	100	1.05282e-09	2.49399e-20
0.0167									1.80526e-08	0.000139409	0.399265	0.342992	99.9594	10.0041	109.959	89.9593	0.040629	99.6351	0.0811097	0.000148263	5.26115e-06	100	1.05223e-05	2.49117e-12
1	0.33629	0.39197	0.007434	0	98.0063	2.16652	0	117.766	6.28519e-05	0.00812	0.391158	0.334948	97.6152	10.0052	107.382	87.8487	2.36644	81.0345	4.28408	0.448808	0.018317	99.8353	0.0366038	3.01685e-05
1.667									0.00017072	0.013268	0.385795	0.329693	96.0836	10.006	105.698	86.4695	3.8666	71.139	6.61726	1.11594	0.049754	99.5533	0.0992858	0.000222238
1.838									0.000206523	0.01456	0.384431	0.328364	95.6964	10.0063	105.272	86.1208	4.24339	68.8782	7.16616	1.32062	0.060188	99.4599	0.120051	0.000325054
2	0.329873	0.386321	0.013083	0	96.1362	3.81283	0	116.069	0.000243118	0.015765	0.383153	0.327123	95.3346	10.0065	104.874	85.795	4.59451	66.8467	7.66579	1.52323	0.070853	99.3646	0.141256	0.000450216
3.677									0.000777563	0.027606	0.370243	0.314747	91.728	10.0093	100.909	82.5466	8.04537	50.2565	12.0887	4.00205	0.226608	97.9835	0.448646	0.00456964
4	0.318725	0.374973	0.024431	0	92.8873	7.12002	0	112.66	0.000910689	0.029757	0.367825	0.312463	91.0623	10.01	100.178	81.947	8.67229	47.8103	12.8185	4.52605	0.265406	97.6428	0.524556	0.00625624
5.515									0.001649	0.039318	0.356787	0.302163	88.0607	10.0135	96.8786	79.2427	11.4587	38.6153	15.8835	7.03387	0.480653	95.7764	0.941005	0.0203007
7.354									0.002768	0.049853	0.344015	0.29051	84.6645	10.0189	93.1469	76.182	14.5288	31.0506	19.0401	10.0175	0.806714	93.0247	1.55716	0.0562706
8	0.297471	0.3502	0.045455	0.001875	86.6931	13.2471	0.546439	105.217	0.003212	0.053303	0.339677	0.286616	83.5296	10.0212	91.9003	75.1589	15.5344	29.0367	20.0451	11.0237	0.935977	91.9584	1.79669	0.0752674
9.192									0.004089	0.059345	0.331881	0.279697	81.5131	10.026	89.6855	73.3406	17.2952	25.9632	21.7856	12.8049	1.19167	89.8893	2.26286	0.120486
11.03									0.005574	0.067913	0.320343	0.269644	78.5833	10.0348	86.469	70.6976	19.7922	22.4359	24.2328	15.3516	1.62449	86.5054	3.02976	0.219219
12.869									0.007192	0.075659	0.309362	0.260281	75.8546	10.0457	83.4748	68.2345	22.0495	19.923	26.4424	17.6566	2.09586	82.9828	3.83506	0.356656
14.707									0.008914	0.082671	0.298904	0.251545	73.3089	10.0589	80.683	65.9348	24.0932	18.0889	28.4514	19.735	2.59793	79.409	4.66091	0.534938
15	0.261411	0.30759	0.078298	0.006758	76.184	22.8187	1.96951	92.4147	0.009197	0.083726	0.297284	0.250208	72.919	10.0613	80.2556	65.5824	24.4007	17.8439	28.7547	20.0467	2.68031	78.8396	4.79345	0.567163
16.545									0.01072	0.089029	0.288935	0.243382	70.9298	10.0748	78.0758	63.7837	25.9462	16.7207	30.2845	21.6078	3.12407	75.8516	5.49372	0.754414
18.384									0.012588	0.094802	0.279426	0.235741	68.7029	10.0934	75.6374	61.7685	27.6284	15.6801	31.9605	23.2962	3.66868	72.3611	6.32338	1.01398
20.222									0.014504	0.100048	0.270347	0.228578	66.6155	10.1151	73.3537	59.8772	29.1575	14.8747	33.4946	24.8204	4.22703	68.9746	7.14261	1.31146
22.061									0.016454	0.104823	0.261674	0.221854	64.6558	10.14	71.212	58.0997	30.549	14.2414	34.8997	26.1984	4.79513	65.7176	7.94638	1.64388
23.899									0.018425	0.109173	0.253381	0.215533	62.8136	10.1684	69.2007	56.4265	31.8168	13.7364	36.1873	27.4463	5.36959	62.6071	8.73133	2.00785
25.737									0.020408	0.113141	0.245448	0.209582	61.0794	10.2003	67.3097	54.8492	32.973	13.3285	37.3678	28.5782	5.94756	59.6527	9.49544	2.39968
27.576									0.022395	0.116762	0.237852	0.203974	59.4449	10.2358	65.5296	53.3603	34.0284	12.9951	38.4504	29.6064	6.52664	56.8591	10.2376	2.81565
29.414									0.024379	0.120071	0.230576	0.198681	57.9025	10.2751	63.8521	51.9529	34.9927	12.7197	39.4437	30.5417	7.10481	54.2267	10.9575	3.25211
30	0.196363	0.226396	0.124193	0.024407	57.2268	36.194	7.11303	68.0202	0.025009	0.121064	0.228321	0.197057	57.4291	10.2885	63.3377	51.5206	35.2823	12.6421	39.7427	30.8218	7.28859	53.4213	11.1823	3.39493
31.253									0.026354	0.123096	0.2236	0.193681	56.4452	10.3183	62.2694	50.621	35.8744	12.4902	40.3552	31.3936	7.68038	51.753	11.6552	3.70555
33.091									0.028315	0.125865	0.216909	0.188951	55.0668	10.3654	60.7747	49.3589	36.6813	12.2972	41.1921	32.1705	8.25192	49.4336	12.3311	4.1727
34.929									0.030258	0.1284	0.210487	0.184473	53.7616	10.4163	59.3616	48.1616	37.4202	12.1336	41.9606	32.8798	8.81826	47.2624	12.986	4.65054
36.768									0.03218	0.130723	0.20432	0.180228	52.5244	10.4711	58.0243	47.0245	38.0972	11.9939	42.6665	33.5278	9.37842	45.2325	13.6205	5.13633
38.606									0.034078	0.132853	0.198394	0.1762	51.3506	10.5298	56.7577	45.9434	38.7179	11.8739	43.3152	34.1205	9.93158	43.3365	14.2356	5.62759
40.444									0.03595	0.134807	0.192697	0.172374	50.2357	10.5923	55.5568	44.9146	39.2872	11.7702	43.9114	34.663	10.4771	41.5666	14.8321	6.12213
42.283									0.037794	0.136599	0.187217	0.168738	49.1759	10.6585	54.4173	43.9345	39.8097	11.6801	44.4595	35.1599	11.0144	39.9152	15.4109	6.61801
44.121									0.039608	0.138245	0.181942	0.165278	48.1675	10.7284	53.3351	42.9999	40.2893	11.6014	44.9635	35.6152	11.5432	38.3745	15.9728	7.11355
45.96									0.041392	0.139757	0.176864	0.161982	47.2072	10.8018	52.3064	42.108	40.7298	11.5324	45.4269	36.0327	12.063	36.9372	16.5187	7.60727
47.798									0.043144	0.141145	0.171971	0.158842	46.2919	10.8786	51.3278	41.256	41.1344	11.4716	45.8532	36.4156	12.5737	35.5962	17.0494	8.09791
49.636									0.044864	0.142421	0.167255	0.155846	45.4189	10.9588	50.3963	40.4415	41.5062	11.4179	46.2453	36.767	13.0749	34.3447	17.5655	8.58438
51.475									0.046552	0.143593	0.162708	0.152987	44.5855	11.0421	49.5087	39.6623	41.8478	11.3703	46.606	37.0895	13.5667	33.1764	18.0677	9.06578
53.313									0.048206	0.14467	0.158321	0.150255	43.7894	11.1285	48.6624	38.9163	42.1617	11.328	46.9377	37.3856	14.049	32.0853	18.5566	9.54134
55.152									0.049828	0.145659	0.154088	0.147643	43.0282	11.2177	47.855	38.2014	42.4501	11.2902	47.2428	37.6574	14.5217	31.0657	19.0329	10.0104
56.99									0.051417	0.146569	0.15	0.145145	42.3001	11.3097	47.0841	37.5161	42.7152	11.2565	47.5234	37.907	14.9847	30.1124	19.497	10.4725
58.828									0.052974	0.147405	0.146052	0.142753	41.603	11.4043	46.3475	36.8585	42.9587	11.2262	47.7813	38.136	15.4383	29.2206	19.9494	10.9271
60	0.122539	0.120233	0.154386	0.062392	35.712	44.9933	18.1831	36.1237	0.053948	0.147901	0.143606	0.141281	41.1741	11.4658	45.8951	36.4532	43.1034	11.2086	47.9347	38.2722	15.7224	28.6822	20.2319	11.2129
60.667									0.054497	0.148172	0.142237	0.140462	40.9353	11.5012	45.6433	36.2272	43.1824	11.1991	48.0184	38.3463	15.8823	28.3857	20.3907	11.374
62.505									0.055989	0.148877	0.13855	0.138265	40.2952	11.6005	44.9696	35.6208	43.3878	11.1747	48.2362	38.5393	16.317	27.6037	20.8211	11.8129
64.343									0.057448	0.149524	0.134984	0.136159	39.6813	11.7018	44.3247	35.0379	43.5763	11.1528	48.4363	38.7164	16.7424	26.8706	21.2411	12.2436
66.182									0.058876	0.150118	0.131534	0.134137	39.0922	11.8051	43.707	34.4773	43.7493	11.133	48.6199	38.8787	17.1585	26.1829	21.6511	12.6659
68.02									0.060273	0.150662	0.128196	0.132196	38.5264	11.9101	43.115	33.9379	43.908	11.1152	48.7884	39.0275	17.5656	25.5374	22.0514	13.0798
69.859									0.061639	0.151161	0.124965	0.130331	37.9829	12.0168	42.5472	33.4185	44.0533	11.0991	48.9428	39.1638	17.9638	24.9308	22.4423	13.4853
71.697									0.062976	0.151617	0.121835	0.128538	37.4603	12.125	42.0024	32.9183	44.1864	11.0846	49.0843	39.2886	18.3532	24.3606	22.8242	13.8823
73.535									0.064282	0.152035	0.118804	0.126814	36.9578	12.2345	41.4794	32.4362	44.3082	11.0714	49.2137	39.4026	18.734	23.824	23.1972	14.2708
75.374									0.06556	0.152417	0.115868	0.125154	36.4742	12.3452	40.977	31.9714	44.4195	11.0596	49.3321	39.5069	19.1063	23.3188	23.5617	14.651
77.212									0.066809	0.152765	0.113021	0.123557	36.0086	12.457	40.4942	31.523	44.521	11.0489	49.4401	39.602	19.4703	22.8427	23.9179	15.0228
79.051									0.06803	0.153083	0.110261	0.122018	35.5602	12.5697	40.03	31.0904	44.6136	11.0392	49.5386	39.6886	19.8262	22.3937	24.266	15.3864
80.889									0.069224	0.153372	0.107584	0.120535	35.128	12.6832	39.5834	30.6727	44.6978	11.0305	49.6282	39.7675	20.1741	21.9699	24.6064	15.7419
82.727									0.070391	0.153635	0.104988	0.119106	34.7114	12.7973	39.1535	30.2693	44.7744	11.0226	49.7097	39.8391	20.5142	21.5697	24.9391	16.0894
84.566									0.071531	0.153873	0.102468	0.117727	34.3096	12.912	38.7396	29.8795	44.8438	11.0156	49.7836	39.904	20.8467	21.1914	25.2644	16.429
86.404									0.072646	0.154088	0.100023	0.116396	33.9218	13.0272	38.3409	29.5028	44.9065	11.0092	49.8504	39.9627	21.1716	20.8335	25.5824	16.7608
88.242									0.073736	0.154282	0.097649	0.115112	33.5476	13.1426	37.9566	29.1385	44.9631	11.0035	49.9107	40.0156	21.4893	20.4948	25.8935	17.0851
90	0.091903	0.067379	0.157672	0.087176	26.7836	45.951	25.406	20.2439	0.074756	0.15445	0.095443	0.113926	33.2018	13.2532	37.6021	28.8015	45.0119	10.9986	49.9626	40.0613	21.7863	20.1877	26.1844	17.3881
90.081									0.074802	0.154457	0.095343	0.113872	33.1861	13.2583	37.5861	28.7862	45.0141	10.9984	49.9649	40.0632	21.7998	20.174	26.1977	17.4019
91.919									0.075843	0.154614	0.093104	0.112674	32.837	13.374	37.2286	28.4454	45.0597	10.9939	50.0135	40.1059	22.1033	19.8698	26.4952	17.7114
93.758									0.076861	0.154754	0.090928	0.111516	32.4996	13.4898	36.8837	28.1154	45.1004	10.9898	50.0569	40.144	22.4	19.5813	26.7862	18.0138
95.596									0.077856	0.154878	0.088813	0.110397	32.1733	13.6056	36.5507	27.796	45.1366	10.9862	50.0955	40.1778	22.69	19.3074	27.0709	18.3092
97.434									0.078829	0.154988	0.086758	0.109314	31.8578	13.7211	36.2291	27.4866	45.1686	10.9831	50.1295	40.2077	22.9735	19.0472	27.3493	18.5977
99.273									0.07978	0.155084	0.08476	0.108267	31.5526	13.8364	35.9184	27.1869	45.1967	10.9803	50.1594	40.2339	23.2507	18.7999	27.6218	18.8796
101.111									0.08071	0.155168	0.082816	0.107253	31.2572	13.9515	35.6181	26.8964	45.2211	10.9779	50.1855	40.2568	23.5216	18.5647	27.8883	19.1549
102.949									0.081619	0.15524	0.080926	0.106272	30.9713	14.0661	35.3277	26.6148	45.2422	10.9759	50.208	40.2765	23.7865	18.3408	28.1491	19.4238
104.788									0.082507	0.155302	0.079088	0.105322	30.6944	14.1803	35.0469	26.3418	45.2602	10.9741	50.2271	40.2933	24.0454	18.1276	28.4043	19.6866
106.626									0.083376	0.155353	0.077298	0.104402	30.4261	14.2939	34.7752	26.0771	45.2753	10.9727	50.2432	40.3074	24.2986	17.9244	28.654	19.9432
108.465									0.084225	0.155396	0.075557	0.10351	30.1662	14.407	34.5123	25.8202	45.2876	10.9715	50.2564	40.3189	24.5461	17.7307	28.8983	20.1939
110.303									0.085056	0.15543	0.073862	0.102645	29.9143	14.5194	34.2577	25.5709	45.2975	10.9705	50.2669	40.3282	24.7882	17.5458	29.1375	20.4389
112.141									0.085868	0.155456	0.072212	0.101807	29.67	14.6312	34.0111	25.329	45.3052	10.9698	50.275	40.3353	25.0248	17.3693	29.3715	20.6782
113.98									0.086662	0.155475	0.070605	0.100994	29.4331	14.7422	33.7722	25.0941	45.3106	10.9692	50.2808	40.3404	25.2562	17.2008	29.6005	20.912
115.818									0.087438	0.155487	0.06904	0.100206	29.2033	14.8524	33.5407	24.8659	45.3141	10.9689	50.2846	40.3437	25.4825	17.0396	29.8247	21.1404
117.657									0.088198	0.155493	0.067516	0.099441	28.9804	14.9618	33.3164	24.6444	45.3158	10.9687	50.2864	40.3452	25.7038	16.8856	30.0441	21.3636
119.495									0.08894	0.155493	0.066031	0.098698	28.764	15.0704	33.0988	24.4291	45.3158	10.9687	50.2864	40.3452	25.9203	16.7381	30.2588	21.5817
121.333									0.089667	0.155487	0.064583	0.097977	28.5539	15.178	32.8878	24.2199	45.3142	10.9689	50.2847	40.3437	26.1319	16.597	30.469	21.7948
123.172									0.090377	0.155477	0.063173	0.097277	28.3498	15.2848	32.683	24.0166	45.3112	10.9692	50.2815	40.3409	26.339	16.4618	30.6748	22.0031
125	0.076195	0.038421	0.155817	0.102583	22.2058	45.4104	29.8962	11.5435	0.091068	0.155462	0.061806	0.096601	28.1528	15.3899	32.4854	23.8201	45.3069	10.9696	50.2769	40.3369	26.5404	16.333	30.8752	22.2055
125.01									0.091072	0.155462	0.061798	0.096597	28.1517	15.3905	32.4844	23.819	45.3069	10.9696	50.2768	40.3369	26.5415	16.3323	30.8763	22.2066
126.848									0.091752	0.155443	0.060458	0.095937	27.9592	15.4953	32.2915	23.6268	45.3013	10.9701	50.2709	40.3317	26.7395	16.2081	31.0735	22.4056
128.687									0.092417	0.15542	0.059151	0.095295	27.7721	15.5991	32.1043	23.4399	45.2946	10.9708	50.2638	40.3254	26.9333	16.089	31.2666	22.6
130.525									0.093067	0.155393	0.057877	0.094671	27.5903	15.7018	31.9224	23.2581	45.2869	10.9715	50.2555	40.3182	27.1229	15.9746	31.4556	22.7901
132.364									0.093703	0.155364	0.056634	0.094064	27.4135	15.8035	31.7458	23.0812	45.2782	10.9724	50.2463	40.3101	27.3083	15.8649	31.6407	22.9759
134.202									0.094326	0.155331	0.055422	0.093474	27.2416	15.9041	31.5742	22.9091	45.2686	10.9733	50.2361	40.3012	27.4897	15.7594	31.822	23.1575
136.04									0.094935	0.155295	0.054239	0.092901	27.0745	16.0036	31.4074	22.7416	45.2583	10.9743	50.2251	40.2915	27.6672	15.6581	31.9994	23.3351
137.879									0.095531	0.155257	0.053085	0.092343	26.9119	16.102	31.2452	22.5785	45.2472	10.9754	50.2133	40.2811	27.8409	15.5607	32.1732	23.5087
139.717									0.096114	0.155217	0.051959	0.0918	26.7537	16.1993	31.0876	22.4198	45.2354	10.9765	50.2007	40.2702	28.0109	15.4669	32.3433	23.6785
141.556									0.096685	0.155174	0.05086	0.091272	26.5997	16.2955	30.9343	22.2652	45.2231	10.9778	50.1876	40.2586	28.1772	15.3768	32.5099	23.8445
143.394									0.097243	0.15513	0.049788	0.090758	26.4499	16.3906	30.7852	22.1146	45.2102	10.979	50.1738	40.2465	28.34	15.29	32.6731	24.0068
145.232									0.09779	0.155084	0.04874	0.090257	26.304	16.4845	30.6401	21.9679	45.1968	10.9803	50.1595	40.234	28.4992	15.2064	32.8329	24.1655
147.071									0.098325	0.155037	0.047718	0.08977	26.162	16.5772	30.4989	21.8251	45.1829	10.9817	50.1447	40.221	28.6551	15.1259	32.9895	24.3208
148.909									0.098848	0.154988	0.04672	0.089295	26.0237	16.6688	30.3615	21.6858	45.1686	10.9831	50.1295	40.2077	28.8077	15.0482	33.1428	24.4727
150.747									0.099361	0.154937	0.045745	0.088833	25.889	16.7593	30.2278	21.5502	45.154	10.9845	50.1139	40.194	28.957	14.9734	33.2929	24.6212
152.586									0.099862	0.154886	0.044794	0.088383	25.7577	16.8485	30.0975	21.4179	45.139	10.986	50.098	40.1801	29.1032	14.9012	33.44	24.7665
154.424									0.100353	0.154834	0.043864	0.087944	25.6299	16.9367	29.9707	21.289	45.1238	10.9875	50.0818	40.1658	29.2463	14.8316	33.584	24.9086
156.263									0.100834	0.154781	0.042956	0.087517	25.5053	17.0236	29.8472	21.1634	45.1083	10.989	50.0653	40.1513	29.3864	14.7644	33.7251	25.0477
158.101									0.101304	0.154727	0.042068	0.0871	25.3839	17.1094	29.7269	21.0408	45.0926	10.9906	50.0485	40.1367	29.5235	14.6995	33.8634	25.1837
159.939									0.101765	0.154672	0.041202	0.086694	25.2655	17.1941	29.6097	20.9213	45.0767	10.9922	50.0316	40.1218	29.6578	14.6368	33.9988	25.3168
161.778									0.102216	0.154617	0.040355	0.086298	25.1501	17.2776	29.4954	20.8048	45.0606	10.9938	50.0145	40.1068	29.7893	14.5763	34.1314	25.4471
163.616									0.102658	0.154561	0.039527	0.085912	25.0376	17.3599	29.3841	20.6911	45.0444	10.9954	49.9972	40.0916	29.918	14.5177	34.2614	25.5745
165.455									0.10309	0.154505	0.038718	0.085535	24.9279	17.4411	29.2756	20.5802	45.0281	10.997	49.9799	40.0764	30.044	14.4612	34.3887	25.6993
167.293									0.103514	0.154449	0.037927	0.085168	24.8209	17.5212	29.1698	20.472	45.0117	10.9986	49.9624	40.0611	30.1674	14.4065	34.5134	25.8213
169.131									0.103928	0.154393	0.037155	0.08481	24.7165	17.6001	29.0666	20.3664	44.9953	11.0003	49.9449	40.0457	30.2882	14.3535	34.6357	25.9408
170.97									0.104334	0.154336	0.036399	0.084461	24.6147	17.6779	28.966	20.2633	44.9788	11.0019	49.9273	40.0302	30.4066	14.3023	34.7554	26.0577
172.808									0.104732	0.154279	0.035661	0.08412	24.5153	17.7545	28.8679	20.1627	44.9622	11.0036	49.9097	40.0148	30.5225	14.2527	34.8727	26.1722
174.646									0.105121	0.154223	0.034938	0.083787	24.4184	17.8301	28.7722	20.0645	44.9457	11.0053	49.8921	39.9993	30.636	14.2047	34.9877	26.2842
176.485									0.105503	0.154166	0.034232	0.083462	24.3237	17.9045	28.6788	19.9687	44.9291	11.0069	49.8745	39.9838	30.7471	14.1583	35.1004	26.3939
178.323									0.105877	0.154109	0.033542	0.083145	24.2314	17.9779	28.5877	19.8751	44.9126	11.0086	49.8569	39.9684	30.856	14.1132	35.2108	26.5012
180.162									0.106242	0.154053	0.032867	0.082836	24.1412	18.0501	28.4987	19.7837	44.8961	11.0102	49.8393	39.9529	30.9627	14.0696	35.319	26.6063
182	0.068489	0.017013	0.155639	0.113376	19.96	45.3585	33.0416	5.11152	0.106601	0.153996	0.032206	0.082534	24.0532	18.1213	28.412	19.6945	44.8797	11.0119	49.8218	39.9376	31.0671	14.0273	35.425	26.7092

## Sheet: SN2, 30C, 1.3eq
Time	aniline (Exp)	Benzyl_Bromide (Exp)	benzylaniline (Exp)	dibenzylaniline (Exp)	Aniline, yield	BnNHPh, yield	Bn2NPh, yield	BnBr, yield	dibenzylaniline	benzylaniline	Benzyl_Bromide	aniline	Yield_aniline	Aniline, Error range	Aniline, Error upper	Aniline, Error lower	Yield_BnNHPh	BnNHPh, Error range	BnNHPh, Error upper	BnNHPh, Error lower	Yield_Bn2NPh	Bn2NPh, Error range	Bn2NPh, Error upper	Bn2NPh, Error lower
min	mol/L	mol/L	mol/L	mol/L	%	%			mol/L	mol/L	mol/L	mol/L	%	%			%	%			%
0	0.340952	0.443238	0	0	100	0	0	130	0	0	0.443238	0.340952	100	10.0041	110.004	89.9959	3.93296e-18	100	7.86593e-18	0	3.93296e-18	100	7.86593e-18	0
1.667e-12									1e-20	7.89886e-15	0.443238	0.340952	100	10.0041	110.004	89.9959	2.31671e-12	100	4.63341e-12	4.83061e-25	3.93296e-18	100	7.86593e-18	0
1.667e-10									1.00006e-20	7.89885e-13	0.443238	0.340952	100	10.0041	110.004	89.9959	2.3167e-10	100	4.63341e-10	4.8304e-21	3.93315e-18	100	7.86629e-18	0
1.667e-08									1.62013e-20	7.89885e-11	0.443238	0.340952	100	10.0041	110.004	89.9959	2.3167e-08	100	4.63341e-08	4.8304e-17	5.75178e-18	100	1.15036e-17	0
1.667e-06									6.2023e-17	7.89885e-09	0.443238	0.340952	100	10.0041	110.004	89.9959	2.3167e-06	100	4.63341e-06	4.8304e-13	1.81921e-14	100	3.63842e-14	2.8399e-29
0.0001667									6.20128e-13	7.89882e-07	0.443237	0.340951	99.9998	10.0041	110.004	89.9957	0.00023167	99.9979	0.000463335	4.83032e-09	1.81881e-10	100	3.63763e-10	2.97728e-21
0.0167									6.19939e-09	7.89661e-05	0.443159	0.340873	99.9768	10.0041	109.979	89.9751	0.02316	99.7918	0.0462718	4.82188e-05	1.81826e-06	100	3.63652e-06	2.97546e-13
1	0.337685	0.438061	0.005177	0	99.0418	1.5184	0	128.482	2.19178e-05	0.00466	0.438534	0.33627	98.6269	10.0047	108.494	88.7596	1.36668	88.5033	2.57625	0.157123	0.006428	99.9422	0.0128523	3.71753e-06
1.667									6.01453e-05	0.00768	0.435438	0.333212	97.7299	10.0051	107.508	87.9519	2.25243	81.849	4.09602	0.408839	0.01764	99.8414	0.035252	2.79806e-05
1.818									7.13805e-05	0.008357	0.434739	0.332524	97.5281	10.0052	107.286	87.7702	2.45097	80.4366	4.42245	0.479494	0.020936	99.8118	0.0418326	3.94072e-05
2	0.33318	0.435708	0.00753	0	97.7205	2.20852	0	127.791	8.60851e-05	0.009164	0.433901	0.331702	97.2869	10.0054	107.021	87.553	2.68788	78.7875	4.8056	0.570168	0.025248	99.7731	0.0504387	5.72992e-05
3.636									0.000276286	0.016216	0.426469	0.324459	95.1628	10.0066	104.685	85.6402	4.75619	65.935	7.89219	1.6202	0.081034	99.2736	0.161479	0.000588598
4	0.326824	0.428636	0.014602	0	95.8563	4.28271	0	125.717	0.000332133	0.017732	0.424842	0.322888	94.702	10.0069	104.179	85.2252	5.20062	63.5035	8.5032	1.89805	0.097413	99.1275	0.193976	0.00084989
5.455									0.000601806	0.023613	0.418422	0.316738	92.898	10.0083	102.196	83.6005	6.92547	55.027	10.7364	3.11459	0.176508	98.4254	0.350237	0.00277936
7.273									0.001036	0.030576	0.41059	0.30934	90.7282	10.0103	99.8104	81.646	8.96787	46.709	13.1567	4.77906	0.303911	97.3059	0.599634	0.00818753
8	0.315324	0.414361	0.027685	0.000595858	92.4834	8.11991	0.174763	121.53	0.001238	0.033247	0.407515	0.306467	89.8857	10.0112	98.8844	80.887	9.75119	43.9433	14.0362	5.4662	0.3631	96.7907	0.714547	0.0116529
9.091									0.001569	0.037136	0.402965	0.302248	88.6482	10.0127	97.5242	79.7721	10.8917	40.2845	15.2794	6.50405	0.460105	95.9529	0.901589	0.018621
10.909									0.00219	0.043317	0.395541	0.295445	86.653	10.0155	95.3317	77.9742	12.7048	35.2627	17.1849	8.22476	0.642232	94.4016	1.24851	0.0359547
12.727									0.00289	0.049146	0.388312	0.288916	84.738	10.0188	93.2278	76.2483	14.4143	31.2931	18.9249	9.9036	0.847687	92.6852	1.63337	0.0620064
14.545									0.003662	0.054644	0.38127	0.282646	82.8992	10.0226	91.2078	74.5905	16.0267	28.1222	20.5338	11.5197	1.07409	90.8342	2.04974	0.0984492
15	0.293044	0.39039	0.048378	0.002235	85.9488	14.1891	0.655517	114.5	0.003865	0.055969	0.379538	0.281118	82.4509	10.0236	90.7154	74.1863	16.4154	27.4313	20.9184	11.9125	1.13371	90.3537	2.15806	0.109361
16.364									0.004498	0.059832	0.37441	0.276622	81.1323	10.027	89.2674	72.9972	17.5484	25.5642	22.0345	13.0623	1.31929	88.8763	2.49182	0.146753
18.182									0.005391	0.064729	0.367726	0.270831	79.4338	10.032	87.4026	71.4651	18.9849	23.4816	23.4428	14.5269	1.58129	86.8366	2.95443	0.208152
20									0.006336	0.069355	0.361211	0.265261	77.8002	10.0376	85.6094	69.9909	20.3415	21.7712	24.7701	15.9129	1.8583	84.7373	3.43298	0.283627
21.818									0.007326	0.073725	0.354861	0.259901	76.228	10.044	83.8844	68.5717	21.6233	20.3551	26.0247	17.2219	2.14867	82.5984	3.92344	0.373904
23.636									0.008356	0.077855	0.34867	0.25474	74.7144	10.0512	82.2241	67.2047	22.8347	19.1737	27.213	18.4565	2.4509	80.4371	4.42233	0.479468
25.455									0.009423	0.081761	0.342632	0.249769	73.2563	10.0593	80.6254	65.8873	23.9801	18.1809	28.3399	19.6203	2.76361	78.2685	4.92665	0.600574
27.273									0.01052	0.085454	0.336744	0.244978	71.8511	10.0682	79.0853	64.617	25.0633	17.341	29.4095	20.7171	3.08555	76.1057	5.43383	0.737272
29.091									0.011645	0.088948	0.330999	0.240358	70.4963	10.0781	77.601	63.3916	26.0881	16.626	30.4255	21.7507	3.41558	73.9596	5.94172	0.889429
30	0.250104	0.339248	0.086186	0.008902	73.3546	25.278	2.61092	99.5001	0.012217	0.090624	0.328179	0.238111	69.837	10.0834	76.8789	62.795	26.5797	16.3081	30.9144	22.2451	3.58329	72.8959	6.19536	0.97122
30.909									0.012795	0.092255	0.325394	0.235903	69.1894	10.089	76.1699	62.2088	27.058	16.0135	31.3909	22.7251	3.75264	71.8397	6.44853	1.05675
32.727									0.013965	0.095385	0.319924	0.231602	67.9281	10.101	74.7895	61.0667	27.9761	15.486	32.3085	23.6437	4.09578	69.7537	6.95275	1.23882
34.545									0.015152	0.098349	0.314584	0.22745	66.7104	10.114	73.4575	59.9633	28.8455	15.0292	33.1807	24.5102	4.44414	67.708	7.45317	1.4351
36.364									0.016355	0.101157	0.309371	0.22344	65.5342	10.1283	72.1717	58.8968	29.6689	14.6317	34.0099	25.3278	4.7969	65.7078	7.94883	1.64496
38.182									0.01757	0.103816	0.304281	0.219565	64.3977	10.1437	70.93	57.8654	30.4489	14.2841	34.7983	26.0996	5.15334	63.7571	8.43895	1.86772
40									0.018796	0.106337	0.29931	0.215819	63.2991	10.1604	69.7305	56.8676	31.1881	13.9789	35.5479	26.8284	5.51279	61.8591	8.92295	2.10263
41.818									0.02003	0.108725	0.294453	0.212197	62.2366	10.1784	68.5713	55.9019	31.8887	13.7096	36.2606	27.5169	5.87465	60.0161	9.40038	2.34891
43.636									0.02127	0.11099	0.289709	0.208692	61.2087	10.1977	67.4506	54.9668	32.5529	13.4713	36.9382	28.1676	6.23836	58.2296	9.87093	2.60578
45.455									0.022514	0.113137	0.285072	0.205301	60.2139	10.2184	66.3668	54.061	33.1827	13.2594	37.5825	28.7829	6.60341	56.5008	10.3344	2.87243
47.273									0.023762	0.115173	0.28054	0.202017	59.2507	10.2404	65.3183	53.1832	33.7799	13.0704	38.1951	29.3647	6.96934	54.8299	10.7906	3.14806
49.091									0.025011	0.117105	0.276111	0.198836	58.3179	10.264	64.3036	52.3322	34.3464	12.9013	38.7775	29.9152	7.33574	53.2171	11.2396	3.43187
50.909									0.026261	0.118937	0.27178	0.195754	57.4141	10.2889	63.3213	51.5068	34.8837	12.7495	39.3313	30.4362	7.70221	51.662	11.6813	3.72309
52.727									0.027509	0.120675	0.267544	0.192768	56.538	10.3154	62.3702	50.7059	35.3936	12.6129	39.8577	30.9294	8.0684	50.1639	12.1158	4.02097
54.545									0.028756	0.122324	0.263402	0.189872	55.6887	10.3433	61.4488	49.9286	35.8773	12.4895	40.3582	31.3964	8.434	48.7221	12.5432	4.32478
56.364									0.029999	0.12389	0.25935	0.187063	54.8649	10.3728	60.5559	49.1739	36.3364	12.3778	40.834	31.8387	8.79872	47.3352	12.9636	4.63383
58.182									0.031239	0.125375	0.255385	0.184338	54.0657	10.4038	59.6906	48.4408	36.772	12.2764	41.2863	32.2577	9.1623	46.0022	13.3772	4.94744
60									0.032474	0.126785	0.251505	0.181693	53.29	10.4364	58.8516	47.7284	37.1855	12.1842	41.7163	32.6547	9.52449	44.7216	13.784	5.26499
61	0.177934	0.24665	0.132546	0.032021	52.1874	38.8753	9.39164	72.3415	0.033151	0.127529	0.249407	0.180272	52.8731	10.455	58.4009	47.3452	37.4039	12.137	41.9436	32.8642	9.72303	44.039	14.005	5.4411
61.818									0.033703	0.128123	0.247708	0.179126	52.5369	10.4705	58.0378	47.036	37.578	12.1002	42.125	33.031	9.88509	43.4918	14.1843	5.58588
63.636									0.034927	0.129393	0.243992	0.176632	51.8056	10.5062	57.2484	46.3628	37.9505	12.0234	42.5134	33.3876	10.2439	42.3114	14.5782	5.90955
65.455									0.036143	0.130599	0.240353	0.17421	51.0952	10.5435	56.4824	45.708	38.3041	11.9531	42.8826	33.7256	10.6007	41.1788	14.966	6.23547
67.273									0.037353	0.131743	0.23679	0.171856	50.4049	10.5824	55.7389	45.0709	38.6397	11.8886	43.2334	34.046	10.9554	40.0923	15.3477	6.56314
69.091									0.038554	0.132829	0.2333	0.169569	49.7339	10.6228	55.017	44.4508	38.9583	11.8294	43.5668	34.3498	11.3078	39.0502	15.7236	6.89211
70.909									0.039748	0.13386	0.229882	0.167344	49.0815	10.6648	54.3159	43.847	39.2607	11.7749	43.8836	34.6378	11.6579	38.0509	16.0938	7.22194
72.727									0.040933	0.134839	0.226534	0.165181	48.4469	10.7083	53.6348	43.2591	39.5477	11.7247	44.1845	34.9108	12.0054	37.0929	16.4585	7.55225
74.545									0.042109	0.135767	0.223254	0.163076	47.8297	10.7534	52.973	42.6864	39.82	11.6783	44.4704	35.1697	12.3503	36.1744	16.8179	7.88265
76.364									0.043275	0.136648	0.220039	0.161028	47.229	10.8	52.3298	42.1283	40.0785	11.6355	44.7418	35.4152	12.6925	35.2939	17.1721	8.21281
78.182									0.044432	0.137485	0.216888	0.159035	46.6444	10.8482	51.7044	41.5843	40.3238	11.5959	44.9997	35.6479	13.0319	34.4498	17.5213	8.54243
80									0.04558	0.138278	0.2138	0.157094	46.0751	10.8979	51.0964	41.0539	40.5564	11.5592	45.2444	35.8684	13.3684	33.6406	17.8657	8.8712
81.818									0.046717	0.13903	0.210773	0.155204	45.5208	10.9491	50.5049	40.5367	40.7771	11.5252	45.4768	36.0775	13.7021	32.8649	18.2052	9.19888
83.636									0.047845	0.139744	0.207804	0.153363	44.9808	11.0017	49.9295	40.0322	40.9865	11.4936	45.6973	36.2757	14.0327	32.1213	18.5402	9.52523
85.455									0.048962	0.140421	0.204893	0.151569	44.4547	11.0558	49.3695	39.5399	41.185	11.4642	45.9065	36.4634	14.3603	31.4082	18.8707	9.85001
87.273									0.050069	0.141063	0.202038	0.149821	43.942	11.1114	48.8245	39.0594	41.3731	11.4369	46.1049	36.6413	14.6849	30.7245	19.1968	10.173
89.091									0.051165	0.141671	0.199238	0.148117	43.4421	11.1684	48.2939	38.5903	41.5515	11.4115	46.2931	36.8098	15.0064	30.0689	19.5187	10.4942
90	0.134696	0.183008	0.149296	0.055467	39.5059	43.788	16.2683	53.6755	0.051709	0.141963	0.197858	0.147281	43.1969	11.1974	48.0338	38.36	41.6371	11.3995	46.3835	36.8907	15.166	29.7511	19.678	10.6539
90.909									0.05225	0.142247	0.196491	0.146455	42.9548	11.2267	47.7772	38.1324	41.7205	11.3879	46.4715	36.9694	15.3248	29.44	19.8364	10.8132
92.727									0.053325	0.142792	0.193796	0.144835	42.4795	11.2864	47.2739	37.6851	41.8805	11.3658	46.6406	37.1205	15.64	28.8367	20.1501	11.1299
94.545									0.054389	0.143309	0.191151	0.143254	42.0158	11.3475	46.7836	37.2481	42.0321	11.3453	46.8007	37.2634	15.9521	28.258	20.4598	11.4444
96.364									0.055442	0.143798	0.188555	0.141711	41.5635	11.4098	46.3058	36.8211	42.1755	11.3261	46.9524	37.3987	16.261	27.7026	20.7657	11.7563
98.182									0.056485	0.144261	0.186008	0.140206	41.122	11.4735	45.8401	36.4039	42.3113	11.3082	47.0959	37.5266	16.5667	27.1695	21.0678	12.0656
100									0.057516	0.144699	0.183507	0.138737	40.6911	11.5383	45.3861	35.996	42.4396	11.2916	47.2317	37.6475	16.8693	26.6578	21.3663	12.3723
101.818									0.058537	0.145113	0.181052	0.137303	40.2703	11.6044	44.9435	35.5972	42.561	11.276	47.3601	37.7618	17.1687	26.1665	21.6611	12.6762
103.636									0.059547	0.145503	0.178641	0.135902	39.8595	11.6717	44.5118	35.2072	42.6756	11.2614	47.4815	37.8697	17.4649	25.6947	21.9524	12.9773
105.455									0.060546	0.145872	0.176274	0.134534	39.4582	11.7402	44.0907	34.8258	42.7839	11.2479	47.5961	37.9716	17.7579	25.2414	22.2403	13.2756
107.273									0.061534	0.146221	0.173949	0.133197	39.0662	11.8097	43.6798	34.4526	42.886	11.2352	47.7043	38.0677	18.0478	24.806	22.5247	13.5709
109.091									0.062512	0.146549	0.171665	0.131891	38.6832	11.8804	43.2789	34.0875	42.9823	11.2233	47.8064	38.1583	18.3345	24.3875	22.8058	13.8632
110.909									0.063479	0.146858	0.169422	0.130615	38.3088	11.9521	42.8876	33.7301	43.0731	11.2123	47.9025	38.2436	18.6181	23.9852	23.0837	14.1525
112.727									0.064435	0.14715	0.167218	0.129367	37.9429	12.0249	42.5055	33.3803	43.1585	11.202	47.9931	38.3239	18.8986	23.5984	23.3583	14.4388
114.545									0.065381	0.147424	0.165053	0.128148	37.5852	12.0986	42.1325	33.0379	43.2389	11.1923	48.0783	38.3994	19.1759	23.2265	23.6298	14.722
116.364									0.066316	0.147681	0.162925	0.126955	37.2354	12.1733	41.7682	32.7026	43.3144	11.1834	48.1584	38.4704	19.4502	22.8686	23.8982	15.0022
118.182									0.06724	0.147923	0.160834	0.125788	36.8933	12.249	41.4124	32.3743	43.3853	11.175	48.2336	38.537	19.7214	22.5243	24.1635	15.2793
120	0.106712	0.137584	0.154503	0.075576	31.2982	45.3152	22.1662	40.3529	0.068155	0.14815	0.158779	0.124648	36.5587	12.3255	41.0647	32.0526	43.4518	11.1672	48.3042	38.5995	19.9895	22.193	24.4258	15.5532
121.818									0.069059	0.148362	0.156759	0.123531	36.2313	12.4029	40.725	31.7375	43.5141	11.16	48.3703	38.6579	20.2546	21.874	24.6851	15.8241
123.636									0.069952	0.148561	0.154773	0.122439	35.9109	12.4811	40.393	31.4288	43.5724	11.1532	48.4321	38.7126	20.5167	21.5668	24.9415	16.0919
125.455									0.070836	0.148746	0.15282	0.12137	35.5974	12.5602	40.0685	31.1263	43.6268	11.147	48.4898	38.7637	20.7759	21.2709	25.1951	16.3567
127.273									0.071709	0.148919	0.1509	0.120324	35.2905	12.64	39.7512	30.8298	43.6775	11.1412	48.5437	38.8113	21.032	20.9858	25.4458	16.6183
129.091									0.072573	0.14908	0.149013	0.119299	34.99	12.7205	39.4409	30.5391	43.7247	11.1358	48.5938	38.8556	21.2853	20.7111	25.6937	16.8769
130.909									0.073426	0.14923	0.147156	0.118296	34.6958	12.8017	39.1375	30.2542	43.7685	11.1308	48.6403	38.8967	21.5356	20.4463	25.9389	17.1324
132.727									0.07427	0.149368	0.14533	0.117314	34.4077	12.8836	38.8407	29.9748	43.8092	11.1262	48.6835	38.9348	21.7831	20.1909	26.1813	17.3849
134.545									0.075104	0.149496	0.143534	0.116352	34.1255	12.9661	38.5503	29.7008	43.8467	11.122	48.7234	38.9701	22.0278	19.9446	26.4211	17.6344
136.364									0.075929	0.149614	0.141767	0.115409	33.8491	13.0493	38.2661	29.432	43.8814	11.1181	48.7602	39.0026	22.2696	19.7071	26.6582	17.8809
138.182									0.076743	0.149723	0.140028	0.114486	33.5782	13.133	37.9881	29.1684	43.9132	11.1146	48.794	39.0324	22.5086	19.4778	26.8928	18.1244
140									0.077549	0.149822	0.138318	0.113581	33.3128	13.2172	37.7159	28.9098	43.9423	11.1114	48.8249	39.0597	22.7448	19.2565	27.1247	18.365
141.818									0.078345	0.149913	0.136635	0.112694	33.0527	13.302	37.4494	28.656	43.9689	11.1084	48.8532	39.0847	22.9784	19.0428	27.3541	18.6026
143.636									0.079132	0.149995	0.134978	0.111825	32.7978	13.3873	37.1885	28.407	43.993	11.1057	48.8788	39.1073	23.2092	18.8365	27.581	18.8374
145.455									0.07991	0.150069	0.133348	0.110972	32.5478	13.473	36.933	28.1627	44.0148	11.1033	48.9019	39.1277	23.4373	18.6372	27.8054	19.0693
147.273									0.080679	0.150136	0.131744	0.110137	32.3028	13.5592	36.6828	27.9228	44.0344	11.1012	48.9227	39.146	23.6628	18.4446	28.0274	19.2983
149.091									0.081439	0.150195	0.130165	0.109318	32.0625	13.6458	36.4376	27.6873	44.0518	11.0993	48.9412	39.1624	23.8857	18.2584	28.2469	19.5246
150.909									0.08219	0.150248	0.12861	0.108514	31.8268	13.7327	36.1975	27.4561	44.0671	11.0976	48.9575	39.1768	24.106	18.0785	28.4641	19.748
152.727									0.082932	0.150294	0.12708	0.107726	31.5956	13.82	35.9622	27.2291	44.0806	11.0961	48.9718	39.1893	24.3238	17.9045	28.6788	19.9687
154.545									0.083666	0.150333	0.125573	0.106953	31.3689	13.9076	35.7315	27.0062	44.0921	11.0948	48.984	39.2002	24.539	17.7362	28.8913	20.1867
156.364									0.084392	0.150366	0.124089	0.106194	31.1464	13.9955	35.5055	26.7873	44.1018	11.0938	48.9944	39.2093	24.7517	17.5733	29.1015	20.402
158.182									0.085108	0.150394	0.122627	0.10545	30.9281	14.0837	35.2839	26.5723	44.1099	11.0929	49.003	39.2168	24.962	17.4158	29.3093	20.6147
160									0.085817	0.150415	0.121188	0.10472	30.7139	14.1721	35.0667	26.3611	44.1163	11.0922	49.0098	39.2228	25.1698	17.2632	29.515	20.8247
161.818									0.086517	0.150432	0.119771	0.104003	30.5036	14.2608	34.8536	26.1535	44.1212	11.0917	49.0149	39.2274	25.3752	17.1156	29.7184	21.0321
163.636									0.08721	0.150443	0.118375	0.103299	30.2972	14.3496	34.6447	25.9497	44.1245	11.0913	49.0185	39.2305	25.5783	16.9726	29.9196	21.237
165.455									0.087894	0.15045	0.117	0.102608	30.0946	14.4387	34.4398	25.7493	44.1265	11.0911	49.0206	39.2324	25.779	16.834	30.1186	21.4393
167.273									0.08857	0.150452	0.115646	0.10193	29.8956	14.5278	34.2388	25.5524	44.127	11.091	49.0212	39.2329	25.9773	16.6998	30.3155	21.6392
169.091									0.089239	0.15045	0.114311	0.101264	29.7003	14.6172	34.0416	25.3589	44.1263	11.0911	49.0204	39.2322	26.1734	16.5697	30.5103	21.8365
170.909									0.0899	0.150443	0.112996	0.10061	29.5084	14.7066	33.8481	25.1687	44.1244	11.0913	49.0183	39.2304	26.3672	16.4436	30.7029	22.0315
172.727									0.090553	0.150432	0.1117	0.099967	29.32	14.7961	33.6582	24.9818	44.1212	11.0916	49.015	39.2274	26.5588	16.3213	30.8935	22.224
174.545									0.091198	0.150418	0.110424	0.099336	29.1349	14.8857	33.4719	24.798	44.1169	11.0921	49.0104	39.2234	26.7481	16.2028	31.0821	22.4142
176.364									0.091836	0.150399	0.109166	0.098716	28.9531	14.9754	33.2889	24.6173	44.1116	11.0927	49.0048	39.2184	26.9353	16.0877	31.2686	22.602
178.182									0.092467	0.150378	0.107926	0.098107	28.7745	15.0651	33.1093	24.4396	44.1052	11.0934	48.998	39.2124	27.1203	15.9761	31.4531	22.7876
180	0.077476	0.083506	0.153512	0.10311	22.7234	45.0245	30.2418	24.492	0.093091	0.150352	0.106704	0.097509	28.5989	15.1547	32.933	24.2648	44.0978	11.0942	48.9901	39.2055	27.3032	15.8678	31.6357	22.9708

## Sheet: SN2, 50C, 1.1eq
Time	aniline (Exp)	Benzyl_Bromide (Exp)	benzylaniline (Exp)	dibenzylaniline (Exp)	Aniline, yield	BnNHPh, yield	Bn2NPh, yield	BnBr, yield	dibenzylaniline	benzylaniline	Benzyl_Bromide	aniline	Yield_aniline	Aniline, Error range	Aniline, Error upper	Aniline, Error lower	Yield_BnNHPh	BnNHPh, Error range	BnNHPh, Error upper	BnNHPh, Error lower	Yield_Bn2NPh	Bn2NPh, Error range	Bn2NPh, Error upper	Bn2NPh, Error lower
min	mol/L	mol/L	mol/L	mol/L	%	%			mol/L	mol/L	mol/L	mol/L	%	%			%	%			%
0	0.344231	0.378654	0	0	100	0	0	110	0	0	0.378654	0.344231	100	10.0041	110.004	89.9959	3.90503e-18	100	7.81005e-18	0	3.90503e-18	100	7.81005e-18	0
1.667e-12									1e-20	2.47873e-14	0.378654	0.344231	100	10.0041	110.004	89.9959	7.20076e-12	100	1.44015e-11	4.66662e-24	3.90503e-18	100	7.81005e-18	0
1.667e-10									1.00054e-20	2.47872e-12	0.378654	0.344231	100	10.0041	110.004	89.9959	7.20076e-10	100	1.44015e-09	4.66659e-20	3.90659e-18	100	7.81317e-18	0
1.667e-08									6.36616e-20	2.47872e-10	0.378654	0.344231	100	10.0041	110.004	89.9959	7.20076e-08	100	1.44015e-07	4.66658e-16	1.94939e-17	100	3.89878e-17	0
1.667e-06									5.36627e-16	2.47872e-08	0.378654	0.344231	100	10.0041	110.004	89.9959	7.20076e-06	99.9999	1.44015e-05	4.66658e-12	1.55892e-13	100	3.11785e-13	2.17095e-27
0.0001667									5.36611e-12	2.4787e-06	0.378652	0.344229	99.9993	10.0041	110.003	89.9953	0.000720069	99.9935	0.00144009	4.66633e-08	1.55887e-09	100	3.11774e-09	2.18707e-19
0.0167									5.36059e-08	0.000247649	0.378406	0.343983	99.928	10.0041	109.925	89.9311	0.071943	99.3548	0.143422	0.00046415	1.55727e-05	99.9999	3.11453e-05	2.18257e-11
1	0.334495	0.367894	0.01076	0	97.1717	3.12581	0	106.874	0.000181658	0.014099	0.364191	0.32995	95.8513	10.0062	105.442	86.2603	4.09589	69.7531	6.9529	1.23888	0.052772	99.5263	0.105294	0.000249979
1.616									0.00045721	0.022068	0.355672	0.321706	93.4564	10.0079	102.809	84.1034	6.41074	57.4054	10.0909	2.73063	0.132821	98.8125	0.264065	0.00157723
2	0.325513	0.358843	0.019811	0	94.5624	5.75515	0	104.245	0.000684387	0.026777	0.350508	0.31677	92.0224	10.0091	101.233	82.8118	7.7788	51.3441	11.7728	3.78485	0.198816	98.2283	0.39411	0.00352237
3.232									0.001664	0.04069	0.334636	0.301877	87.6959	10.014	96.4778	78.9141	11.8207	37.5979	16.265	7.37636	0.483364	95.7532	0.9462	0.0205276
4	0.307106	0.338942	0.037403	0.001154	89.2151	10.8657	0.33524	98.4636	0.002439	0.048514	0.325261	0.293278	85.198	10.018	93.7331	76.6629	14.0934	31.9875	18.6015	9.58526	0.708671	93.8427	1.37371	0.0436349
4.848									0.003419	0.056488	0.315328	0.284324	82.5969	10.0233	90.8759	74.318	16.4099	27.441	20.9129	11.9068	0.993201	91.4908	1.90189	0.0845139
6.465									0.00557	0.069952	0.297562	0.268709	78.0606	10.0367	85.8952	70.2259	20.3213	21.795	24.7504	15.8923	1.6181	86.5542	3.01864	0.217566
8	0.271597	0.300017	0.068933	0.004852	78.8996	20.0252	1.40952	87.1557	0.007875	0.080943	0.281962	0.255413	74.1982	10.0539	81.6581	66.7384	23.5141	18.5711	27.881	19.1473	2.28761	81.5967	4.15423	0.420997
8.081									0.008001	0.081478	0.281173	0.254751	74.0059	10.055	81.4471	66.5646	23.6697	18.4388	28.0341	19.3053	2.32444	81.3335	4.21499	0.433892
9.697									0.010625	0.091385	0.26602	0.242222	70.366	10.0791	77.4583	63.2737	26.5474	16.3285	30.8822	22.2126	3.08656	76.099	5.43541	0.737721
11.313									0.013373	0.099929	0.251979	0.230929	67.0853	10.1098	73.8676	60.3031	29.0298	14.9374	33.3661	24.6935	3.88488	71.0273	6.6442	1.12555
12.929									0.016194	0.107325	0.238941	0.220712	64.1174	10.1478	70.6239	57.6109	31.1782	13.9828	35.5378	26.8186	4.70439	66.2255	7.8199	1.58888
14.545									0.019049	0.113745	0.226812	0.211437	61.4231	10.1935	67.6843	55.1619	33.0433	13.3052	37.4397	28.6468	5.53364	61.7511	8.95072	2.11656
15	0.218511	0.237812	0.108815	0.016013	63.478	31.611	4.65182	69.085	0.019853	0.115395	0.223552	0.208982	60.71	10.2078	66.9071	54.5128	33.5227	13.1504	37.9311	29.1143	5.76737	60.5556	9.25983	2.27491
16.162									0.021906	0.119334	0.215507	0.20299	58.9692	10.2473	65.012	52.9265	34.6669	12.8098	39.1077	30.2261	6.36389	57.628	10.0313	2.69651
17.778									0.024745	0.124212	0.204952	0.195274	56.7275	10.3095	62.5758	50.8792	36.084	12.4386	40.5723	31.5957	7.18851	53.8581	11.0601	3.31692
19.394									0.027547	0.12848	0.19508	0.188204	54.6738	10.38	60.349	48.9987	37.3237	12.1543	41.8601	32.7872	8.0025	50.4295	12.0381	3.96688
21.01									0.0303	0.132221	0.185834	0.181711	52.7874	10.4589	58.3084	47.2665	38.4104	11.9324	42.9937	33.8271	8.80213	47.3225	12.9675	4.63674
22.626									0.032993	0.135506	0.177161	0.175731	51.0504	10.546	56.4341	45.6666	39.365	11.7565	43.9929	34.737	9.58467	44.5132	13.8511	5.31822
24.242									0.035622	0.138397	0.169014	0.170212	49.4471	10.6409	54.7087	44.1855	40.2048	11.615	44.8746	35.535	10.3481	41.9763	14.6919	6.00438
25.859									0.038179	0.140945	0.16135	0.165107	47.9639	10.7434	53.1169	42.811	40.9448	11.4998	45.6534	36.2363	11.0912	39.6864	15.4929	6.68952
27.475									0.040664	0.143193	0.154133	0.160374	46.5891	10.8529	51.6454	41.5329	41.5979	11.405	46.3421	36.8536	11.813	37.6192	16.2569	7.36904
29.091									0.043073	0.145179	0.147328	0.155979	45.3123	10.9691	50.2826	40.342	42.1748	11.3262	46.9516	37.3979	12.513	35.752	16.9866	8.03932
30	0.149126	0.144033	0.146258	0.044182	43.3215	42.4883	12.835	41.842	0.044396	0.146193	0.14367	0.153643	44.6336	11.0371	49.5599	39.7073	42.4694	11.2877	47.2632	37.6756	12.897	34.7818	17.3828	8.4112
30.707									0.045407	0.146935	0.140905	0.151889	44.1242	11.0913	49.0181	39.2302	42.6849	11.2603	47.4914	37.8785	13.1909	34.0641	17.6842	8.69754
32.323									0.047665	0.148489	0.134835	0.148077	43.0167	11.2191	47.8429	38.1906	43.1365	11.2046	47.9697	38.3032	13.8468	32.5364	18.352	9.34154
33.939									0.049847	0.149866	0.129093	0.144518	41.9828	11.3519	46.7486	37.2169	43.5364	11.1574	48.3939	38.6789	14.4808	31.1519	18.9919	9.96977
35.556									0.051956	0.151086	0.123657	0.141189	41.0159	11.4892	45.7283	36.3035	43.8908	11.1171	48.7702	39.0114	15.0933	29.8953	19.6054	10.5811
37.172									0.053991	0.152167	0.118504	0.138073	40.1104	11.6303	44.7754	35.4455	44.205	11.0825	49.1041	39.306	15.6846	28.753	20.1943	11.1748
38.788									0.055955	0.153126	0.113617	0.135149	39.2613	11.7748	43.8842	34.6383	44.4836	11.0528	49.4003	39.5669	16.2551	27.7129	20.7599	11.7504
40.404									0.05785	0.153977	0.108977	0.132404	38.4638	11.9221	43.0495	33.8781	44.7306	11.0271	49.6631	39.7981	16.8056	26.7643	21.3034	12.3077
42.02									0.059677	0.154731	0.104569	0.129823	37.714	12.0718	42.2668	33.1613	44.9496	11.0049	49.8963	40.003	17.3363	25.8977	21.8261	12.8466
43.636									0.061439	0.155399	0.100378	0.127394	37.0082	12.2233	41.5318	32.4846	45.1437	10.9855	50.103	40.1844	17.8481	25.1046	22.3288	13.3674
45.253									0.063137	0.15599	0.09639	0.125104	36.3429	12.3762	40.8408	31.845	45.3156	10.9687	50.2862	40.3451	18.3415	24.3775	22.8126	13.8703
46.869									0.064774	0.156514	0.092592	0.122943	35.7152	12.5302	40.1904	31.2401	45.4678	10.9541	50.4484	40.4872	18.817	23.7098	23.2784	14.3555
48.485									0.066351	0.156977	0.088974	0.120902	35.1224	12.6847	39.5776	30.6672	45.6023	10.9414	50.5918	40.6128	19.2753	23.0957	23.727	14.8235
50.101									0.067872	0.157386	0.085524	0.118973	34.5619	12.8395	38.9995	30.1244	45.7211	10.9303	50.7185	40.7237	19.717	22.5299	24.1592	15.2748
51.717									0.069337	0.157747	0.082233	0.117147	34.0315	12.9941	38.4536	29.6094	45.8258	10.9206	50.8303	40.8214	20.1426	22.0077	24.5755	15.7097
53.333									0.070749	0.158064	0.079092	0.115418	33.5292	13.1484	37.9377	29.1206	45.918	10.9121	50.9286	40.9074	20.5528	21.5251	24.9769	16.1288
54.949									0.07211	0.158343	0.076091	0.113778	33.0529	13.302	37.4496	28.6562	45.9989	10.9048	51.015	40.9828	20.9482	21.0783	25.3637	16.5327
56.566									0.073422	0.158586	0.073224	0.112223	32.601	13.4546	36.9874	28.2147	46.0697	10.8984	51.0906	41.0489	21.3292	20.6642	25.7367	16.9217
58.182									0.074686	0.158799	0.070483	0.110746	32.172	13.606	36.5493	27.7946	46.1316	10.8928	51.1566	41.1065	21.6965	20.2796	26.0964	17.2965
59.798									0.075904	0.158984	0.067861	0.109342	31.7643	13.7561	36.1338	27.3947	46.1853	10.8881	51.214	41.1566	22.0504	19.9221	26.4434	17.6575
60	0.10003	0.066614	0.157377	0.077332	29.059	45.7184	22.4651	19.3515	0.076054	0.159005	0.067541	0.109172	31.7147	13.7748	36.0834	27.3461	46.1915	10.8875	51.2206	41.1624	22.0938	19.8792	26.4859	17.7017
61.414									0.077079	0.159144	0.065352	0.108008	31.3766	13.9046	35.7393	27.0138	46.2318	10.8839	51.2636	41.1999	22.3917	19.5893	26.778	18.0053
63.03									0.078211	0.159282	0.062949	0.106738	31.0076	14.0513	35.3646	26.6506	46.2718	10.8804	51.3063	41.2372	22.7206	19.2789	27.1009	18.3403
64.646									0.079303	0.159399	0.060648	0.105529	30.6563	14.1962	35.0083	26.3043	46.3059	10.8774	51.3428	41.269	23.0378	18.9893	27.4125	18.6631
66.263									0.080356	0.159499	0.058443	0.104376	30.3216	14.339	34.6694	25.9738	46.3349	10.8749	51.3737	41.296	23.3436	18.7186	27.7131	18.974
67.879									0.081371	0.159582	0.05633	0.103278	30.0024	14.4797	34.3467	25.6582	46.3591	10.8728	51.3996	41.3186	23.6384	18.4652	28.0033	19.2736
69.495									0.08235	0.159652	0.054303	0.10223	29.698	14.6182	34.0393	25.3567	46.3792	10.871	51.4211	41.3373	23.9228	18.2279	28.2834	19.5622
71.111									0.083294	0.159708	0.052358	0.101229	29.4074	14.7544	33.7463	25.0685	46.3955	10.8696	51.4385	41.3525	24.1971	18.0053	28.5538	19.8403
72.727									0.084205	0.159752	0.050492	0.100274	29.1299	14.8882	33.4668	24.793	46.4085	10.8685	51.4524	41.3646	24.4616	17.7963	28.8149	20.1084
74.343									0.085083	0.159787	0.048701	0.099361	28.8647	15.0195	33.2	24.5294	46.4184	10.8676	51.463	41.3739	24.7169	17.5998	29.067	20.3667
75.96									0.085931	0.159812	0.046981	0.098489	28.6112	15.1484	32.9453	24.2771	46.4257	10.867	51.4708	41.3806	24.9631	17.415	29.3104	20.6158
77.576									0.086748	0.159828	0.045329	0.097654	28.3688	15.2748	32.702	24.0355	46.4306	10.8665	51.476	41.3852	25.2007	17.2409	29.5455	20.8558
79.192									0.087538	0.159838	0.043741	0.096855	28.1368	15.3986	32.4694	23.8041	46.4333	10.8663	51.4789	41.3877	25.4299	17.0768	29.7725	21.0873
80.808									0.088299	0.159841	0.042215	0.096091	27.9147	15.5198	32.247	23.5824	46.4342	10.8662	51.4798	41.3885	25.6512	16.9219	29.9918	21.3105
82.424									0.089034	0.159838	0.040747	0.095359	27.702	15.6385	32.0341	23.3698	46.4333	10.8663	51.4789	41.3877	25.8647	16.7757	30.2037	21.5257
84.04									0.089744	0.15983	0.039336	0.094657	27.4982	15.7545	31.8304	23.166	46.4309	10.8665	51.4764	41.3855	26.0709	16.6374	30.4084	21.7333
85.657									0.090429	0.159817	0.037979	0.093985	27.3029	15.868	31.6353	22.9705	46.4273	10.8668	51.4724	41.3821	26.2698	16.5067	30.6061	21.9336
87.273									0.09109	0.1598	0.036673	0.09334	27.1156	15.979	31.4484	22.7828	46.4224	10.8672	51.4672	41.3776	26.462	16.3828	30.7972	22.1267
88.889									0.091729	0.15978	0.035416	0.092722	26.936	16.0873	31.2693	22.6027	46.4165	10.8678	51.4609	41.3721	26.6475	16.2655	30.9818	22.3131
90	0.087586	0.041425	0.158552	0.089338	25.444	46.0598	25.9529	12.0341	0.092155	0.159764	0.03458	0.092312	26.8168	16.1603	31.1505	22.4831	46.4119	10.8682	51.456	41.3678	26.7713	16.1884	31.1051	22.4374
90.505									0.092345	0.159757	0.034206	0.092129	26.7637	16.1931	31.0976	22.4298	46.4097	10.8683	51.4537	41.3657	26.8266	16.1543	31.1602	22.493
92.121									0.092941	0.159731	0.033042	0.091559	26.5983	16.2964	30.9328	22.2637	46.4021	10.869	51.4456	41.3587	26.9996	16.0487	31.3327	22.6665
93.737									0.093516	0.159702	0.03192	0.091013	26.4395	16.3972	30.7748	22.1041	46.3939	10.8697	51.4368	41.351	27.1667	15.9485	31.4994	22.834
95.354									0.094072	0.159672	0.030839	0.090488	26.2869	16.4956	30.6231	21.9507	46.385	10.8705	51.4273	41.3427	27.3281	15.8533	31.6605	22.9957
96.97									0.094608	0.159639	0.029798	0.089983	26.1404	16.5914	30.4774	21.8033	46.3756	10.8713	51.4173	41.334	27.484	15.7627	31.8162	23.1517
98.586									0.095127	0.159606	0.028795	0.089499	25.9996	16.6849	30.3376	21.6615	46.3659	10.8722	51.4068	41.3249	27.6346	15.6766	31.9668	23.3024
100.202									0.095628	0.159571	0.027828	0.089033	25.8642	16.776	30.2032	21.5252	46.3557	10.8731	51.396	41.3154	27.7801	15.5946	32.1123	23.4479
101.818									0.096112	0.159535	0.026896	0.088584	25.734	16.8648	30.074	21.394	46.3453	10.874	51.3848	41.3057	27.9207	15.5165	32.253	23.5884
103.434									0.096579	0.159498	0.025997	0.088154	25.6088	16.9513	29.9499	21.2678	46.3346	10.8749	51.3734	41.2957	28.0566	15.442	32.3891	23.7241
105.051									0.097031	0.15946	0.025131	0.087739	25.4884	17.0355	29.8305	21.1463	46.3237	10.8759	51.3618	41.2856	28.1879	15.371	32.5207	23.8551
106.667									0.097468	0.159423	0.024295	0.08734	25.3725	17.1175	29.7157	21.0294	46.3127	10.8768	51.35	41.2753	28.3148	15.3033	32.6479	23.9817
108.283									0.097891	0.159384	0.023489	0.086956	25.261	17.1973	29.6052	20.9168	46.3015	10.8778	51.3381	41.2649	28.4375	15.2386	32.771	24.104
109.899									0.098299	0.159346	0.022711	0.086587	25.1536	17.275	29.4989	20.8084	46.2903	10.8788	51.3261	41.2545	28.556	15.1769	32.89	24.2221
111.515									0.098693	0.159307	0.021961	0.086231	25.0503	17.3506	29.3966	20.7039	46.2791	10.8798	51.3141	41.244	28.6707	15.1179	33.0051	24.3363
113.131									0.099075	0.159268	0.021236	0.085888	24.9507	17.4242	29.2982	20.6033	46.2678	10.8808	51.3021	41.2335	28.7815	15.0615	33.1164	24.4465
114.747									0.099443	0.15923	0.020537	0.085558	24.8548	17.4957	29.2033	20.5063	46.2566	10.8817	51.2901	41.2231	28.8886	15.0076	33.2241	24.5531
116.364									0.0998	0.159191	0.019863	0.08524	24.7624	17.5653	29.112	20.4128	46.2454	10.8827	51.2782	41.2127	28.9922	14.956	33.3282	24.6561
117.98									0.100145	0.159153	0.019212	0.084933	24.6734	17.6329	29.024	20.3227	46.2343	10.8837	51.2663	41.2023	29.0923	14.9066	33.429	24.7557
119.596									0.100478	0.159115	0.018583	0.084638	24.5875	17.6987	28.9392	20.2358	46.2233	10.8847	51.2545	41.192	29.1892	14.8593	33.5265	24.8519
120	0.083818	0.034493	0.158256	0.092953	24.3493	45.9738	27.0031	10.0203	0.10056	0.159105	0.018429	0.084566	24.5666	17.7149	28.9185	20.2146	46.2205	10.8849	51.2516	41.1895	29.2129	14.8478	33.5504	24.8754
121.212									0.100801	0.159077	0.017975	0.084353	24.5048	17.7627	28.8575	20.1521	46.2123	10.8857	51.2429	41.1818	29.2829	14.814	33.6208	24.9449
122.828									0.101112	0.15904	0.017389	0.084079	24.425	17.8249	28.7788	20.0713	46.2015	10.8866	51.2313	41.1717	29.3734	14.7706	33.7121	25.0348
124.444									0.101414	0.159003	0.016823	0.083814	24.3481	17.8853	28.7028	19.9934	46.1908	10.8876	51.2199	41.1618	29.4611	14.729	33.8004	25.1217
126.061									0.101706	0.158967	0.016276	0.083558	24.2739	17.944	28.6296	19.9182	46.1803	10.8885	51.2086	41.1519	29.5458	14.6891	33.8858	25.2058
127.677									0.101988	0.158931	0.015747	0.083312	24.2024	18.001	28.5591	19.8457	46.1699	10.8894	51.1975	41.1422	29.6278	14.6508	33.9685	25.2871
129.293									0.102261	0.158896	0.015237	0.083074	24.1333	18.0565	28.491	19.7757	46.1596	10.8903	51.1865	41.1327	29.707	14.614	34.0485	25.3656
130.909									0.102525	0.158861	0.014743	0.082845	24.0667	18.1103	28.4253	19.7082	46.1495	10.8912	51.1758	41.1233	29.7838	14.5788	34.1259	25.4416
132.525									0.10278	0.158827	0.014267	0.082624	24.0025	18.1626	28.3619	19.643	46.1396	10.8921	51.1652	41.114	29.858	14.5449	34.2008	25.5151
134.141									0.103028	0.158793	0.013806	0.08241	23.9404	18.2134	28.3008	19.58	46.1298	10.893	51.1547	41.1049	29.9298	14.5124	34.2733	25.5862
135.758									0.103267	0.15876	0.013361	0.082204	23.8805	18.2627	28.2418	19.5193	46.1202	10.8939	51.1445	41.096	29.9992	14.4812	34.3435	25.655
137.374									0.103498	0.158728	0.01293	0.082005	23.8227	18.3107	28.1848	19.4606	46.1109	10.8947	51.1345	41.0872	30.0664	14.4512	34.4114	25.7215
138.99									0.103722	0.158696	0.012514	0.081813	23.7669	18.3572	28.1298	19.404	46.1016	10.8955	51.1246	41.0786	30.1315	14.4223	34.4771	25.7858
140.606									0.103938	0.158665	0.012112	0.081627	23.713	18.4023	28.0767	19.3493	46.0926	10.8963	51.115	41.0702	30.1944	14.3946	34.5408	25.848
142.222									0.104148	0.158635	0.011723	0.081448	23.6609	18.4462	28.0255	19.2964	46.0838	10.8971	51.1056	41.062	30.2553	14.3679	34.6023	25.9082
143.838									0.104351	0.158605	0.011347	0.081275	23.6107	18.4888	27.976	19.2454	46.0751	10.8979	51.0963	41.0539	30.3142	14.3422	34.662	25.9665
145.455									0.104547	0.158576	0.010984	0.081108	23.5621	18.5301	27.9282	19.196	46.0666	10.8987	51.0873	41.046	30.3713	14.3175	34.7197	26.0228
147.071									0.104737	0.158547	0.010632	0.080947	23.5152	18.5702	27.882	19.1484	46.0583	10.8994	51.0784	41.0383	30.4264	14.2938	34.7755	26.0774
148.687									0.104921	0.158519	0.010293	0.080791	23.4699	18.6091	27.8374	19.1024	46.0502	10.9001	51.0698	41.0307	30.4799	14.2709	34.8296	26.1301
150.303									0.105099	0.158492	0.009964	0.08064	23.4261	18.6469	27.7943	19.0579	46.0423	10.9008	51.0613	41.0233	30.5316	14.2489	34.882	26.1811
151.919									0.105271	0.158465	0.009646	0.080494	23.3838	18.6835	27.7527	19.0149	46.0346	10.9015	51.0531	41.0161	30.5816	14.2277	34.9326	26.2305
153.535									0.105438	0.158439	0.009338	0.080354	23.3429	18.7191	27.7125	18.9733	46.0271	10.9022	51.045	41.0091	30.63	14.2072	34.9817	26.2784
155.152									0.1056	0.158414	0.009041	0.080217	23.3034	18.7537	27.6736	18.9331	46.0197	10.9029	51.0372	41.0022	30.6769	14.1876	35.0292	26.3246
156.768									0.105756	0.158389	0.008753	0.080086	23.2652	18.7872	27.6361	18.8943	46.0125	10.9035	51.0295	40.9955	30.7223	14.1686	35.0752	26.3694
158.384									0.105907	0.158365	0.008475	0.079959	23.2283	18.8197	27.5997	18.8568	46.0055	10.9042	51.022	40.989	30.7663	14.1503	35.1198	26.4127
160	0.08238	0.03168	0.15836	0.094307	23.9316	46.004	27.3964	9.20312	0.106053	0.158342	0.008206	0.079836	23.1926	18.8512	27.5646	18.8205	45.9986	10.9048	51.0147	40.9826	30.8088	14.1327	35.1629	26.4547

[truncated: 11 more sheets: SN2, 20C, 1.4eq, SN1, 40C, 1.2eq, SN1, 30C, 1.3eq, SN1, 50C, 1.1eq, SN1, 20C, 1.4eq, Frac, 40C, 1.2eq, Frac, 30C, 1.3eq, Frac, 50C, 1.1eq, Frac, 20C, 1.4eq, Frac, 0C, 2.1eq, Frac, 79C, 1.05eq]
